# Supplementary material for: Host relatedness influences the composition of aphid microbiomes
Source: Environ Microbiol Rep. 2019 Oct 20;11(6):808–16. doi: 10.1111/1758-2229.12795 (PMC6900097; doi:10.1111/1758-2229.12795)
Supplement: Supplementary file 1 — Appendix S1: Total and absolute OTUs of each bacterial genera in each sample [file EMI4-11-808-s001.xlsx]

## Sheet: Sheet1
Appendix 1
Total and absolute OTUs of each bacterial genera in each sample*
Sample number	Aphid species**	Collection plant species	# individual aphids	Collection sites	Total OTUs	Blastomonas	Bradyrhizobium	Buchnera	Burkholderia	Hamiltonella	Arsenophonus	Candidatus Regiella	Enterobacteriaceae 1	Enterobacteriaceae 10	Enterobacteriaceae 11	Enterobacteriaceae 12	Enterobacteriaceae 13	Enterobacteriaceae 14	Enterobacteriaceae 15	Enterobacteriaceae 16	Enterobacteriaceae 17	Enterobacteriaceae 18	Enterobacteriaceae 19	Enterobacteriaceae 2	Enterobacteriaceae 20	Enterobacteriaceae 21	Enterobacteriaceae 22	Enterobacteriaceae 3	Enterobacteriaceae 4	Enterobacteriaceae 5	Enterobacteriaceae 6	Enterobacteriaceae 7	Enterobacteriaceae 8	Enterobacteriaceae 9	Janthinobacterium	Spiroplasma	Mycobacterium	Profftia	Pseudomonas	Rickettsia	Rickettsiella	Serratia	Sphingopyxis	Streptophyta	Rare OTUs***
1	Acyrthosiphon pisum	Vicia cracca	10	WWW, WRG, SJ	248641	0	0	185026	0	20869	0	0	0	0	0	0	0	0	0	0	0	0	0	0	0	0	0	0	0	0	0	0	0	0	0	17887	0	0	0	0	0	19452	0	0	5407
2	Acyrthosiphon pisum	Lathyrus pratensis	10	OxUP, OxBU, OxWC	301650	0	0	272677	0	0	0	0	6921	0	0	0	0	0	0	0	0	0	0	0	0	0	0	0	0	0	0	0	0	0	0	12342	0	0	0	0	0	0	0	0	9710
3	Acyrthosiphon pisum	Medicago sativa	10	BAA, ME, E	176869	0	0	135481	0	15150	0	4767	10833	0	0	0	0	0	0	0	0	0	0	0	0	0	0	0	0	0	0	0	0	0	0	3987	0	0	0	0	2720	0	0	0	3931
4	Acyrthosiphon sp1	Geranium sp	8	S, OxUP, OxBG	246067	0	0	228116	0	3707	0	0	0	0	0	0	0	0	0	0	0	0	0	0	0	0	0	0	0	0	0	0	0	0	0	0	0	0	3887	0	0	0	0	0	10357
5	Adelges sp1	Larix sp	10	BP, HA, RF	551697	0	0	68648	298065	0	0	0	0	17931	0	0	0	0	0	0	0	0	0	0	0	0	0	11471	0	0	0	0	0	0	0	0	0	136120	0	0	0	0	0	0	19462
6	Adelges sp2	Pseudotsuga menziesii	10	BP, HA, RF	156269	0	0	0	135961	0	0	0	0	2060	0	0	0	0	0	0	0	0	0	0	0	0	0	0	0	0	0	0	0	0	6422	0	0	0	0	0	0	9753	0	0	2073
7	Amphorophora rubi	Rubus fruticosus	6	WW, CL, CM	268611	0	0	243290	0	0	0	0	0	0	0	0	0	0	0	0	0	0	0	0	0	0	0	0	0	0	0	0	0	0	0	0	0	0	0	0	0	17320	0	0	8001
8	Amphorophora rubi	Rubus idaeus	6	CN, Ifa, OxBG	294111	0	0	283647	0	0	0	0	0	0	0	0	0	0	0	0	0	0	0	0	0	0	0	0	0	0	0	0	0	0	0	0	0	0	0	0	0	0	0	0	10464
9	Aphis craccae	Vicia cracca	10	Ot, RF,rWF	313880	0	0	262145	0	0	26279	0	0	0	0	0	0	0	0	0	0	0	0	0	0	0	0	0	0	0	0	0	12604	0	0	0	0	0	0	0	0	0	0	0	12852
10	Aphis fabae	Rumex sp	10	OxU, CN, Iffa	230226	0	0	164844	0	6744	0	0	0	0	0	0	0	0	0	0	0	0	0	50267	0	0	0	0	0	0	0	0	0	0	0	0	0	0	0	0	0	0	0	0	8371
11	Aphis fabae	Cirsium arvense	10	HC, WLF, XC, HOx	195714	0	0	116140	0	0	0	0	0	0	0	0	0	0	0	0	0	0	0	42834	0	0	0	0	0	0	0	0	0	0	0	0	0	0	0	0	0	32515	0	0	4225
12	Aphis fabae	Beta vulgaris	10	OF, Ifa, OxBG	281778	0	0	263200	0	0	0	0	0	0	0	0	0	0	0	0	0	0	0	14812	0	0	0	0	0	0	0	0	0	0	0	0	0	0	0	0	0	0	0	0	3766
13	Aphis ilicis	Ilex aquifolium	6	OxUP, OxWC, McOx	271003	0	0	205081	0	0	0	0	0	0	0	0	0	0	0	0	0	0	0	3201	0	56062	0	0	0	0	0	0	0	0	0	0	0	0	0	0	0	0	3475	0	3184
14	Aphis ruborum	Rubus fruticosus	10	DH, MM, OxR	203641	0	0	126181	0	10251	61262	0	0	0	0	0	0	0	0	0	0	0	0	0	0	0	0	0	0	0	0	0	0	0	0	0	0	0	0	0	0	0	0	0	5947
15	Aphis sambuci	Sambucus nigra	8	OxTT, OxMb, OxR	326625	0	0	244501	0	0	0	0	0	0	0	0	0	0	0	0	0	0	0	0	0	0	0	0	0	0	0	0	0	0	0	0	0	0	0	0	0	71215	3284	0	7625
16	Aphis urticata	Urtica dioica	6	OxUP, OxBG, S	262361	0	0	168821	0	0	0	0	0	0	0	0	0	0	0	0	0	0	9189	0	0	0	0	0	0	0	0	0	0	54619	0	0	0	0	0	0	0	25186	0	0	4546
17	Brachycaudus sp1	Cirsium arvense	7	HC, WLF, XC, HOx	220071	0	0	19662	0	0	0	0	0	0	0	0	0	0	0	0	0	0	0	0	0	0	0	0	0	0	0	0	0	0	0	0	0	0	0	0	0	192576	0	0	7833
18	Brevicoryne brassicae	Brassica napus	9	S, OF, CN	213544	0	0	204645	0	0	0	0	0	0	0	0	0	0	0	0	0	0	0	0	0	0	0	0	0	0	0	0	0	0	0	0	0	0	0	0	0	0	0	0	8899
19	Brevicoryne brassicae	Brassica oleracea	9	CN, OF, Ifa	188175	0	0	183207	0	0	0	0	0	0	0	0	0	0	0	0	0	0	0	0	0	0	0	0	0	0	0	0	0	0	0	0	0	0	0	0	0	0	0	0	4968
20	Cavariella pastinaceae	Salix sp	9	RF, LLF, Ca	131621	0	0	112269	0	13317	0	0	2678	0	0	0	0	0	0	0	0	0	0	0	0	0	0	0	0	0	0	0	0	0	0	0	0	0	0	0	0	0	0	0	3357
21	Cavariella pastinaceae	Heracleum sphondylium	9	OxR, OxUC, S	270126	0	0	228310	0	36664	0	0	0	0	0	0	0	0	0	0	0	0	0	0	0	0	0	0	0	0	0	0	0	0	0	0	0	0	0	0	0	0	0	0	5152
22	Cavariella theobaldi	Salix sp	10	RF, LLF, Ca	197337	0	0	178229	0	0	0	11132	0	0	0	0	0	0	0	0	0	0	0	0	0	0	0	0	0	0	0	0	0	0	0	0	0	0	0	0	0	0	0	0	7976
23	Cavariella theobaldi	Pastinaca sativa	10	OF, Ifa, OxBG	272926	0	0	255011	0	0	0	12369	0	0	0	0	0	0	0	0	0	0	0	0	0	0	0	0	0	0	0	0	0	0	0	0	0	0	0	0	0	0	0	0	5546
24	Cinara sp4	Picea sp	10	BP, HA, Ot	204324	0	0	153705	0	7287	22966	0	0	0	0	0	0	0	0	0	0	0	0	0	0	0	0	0	4626	0	0	0	0	0	0	0	0	0	0	0	0	8831	0	0	6909
25	Cinara sp6	Pinus sylvestris	9	OxUP, MM, HOx	250342	0	0	155738	0	0	0	0	0	0	0	0	0	0	0	0	0	0	0	0	4198	0	0	0	0	0	0	0	0	0	0	0	0	0	0	0	0	84485	0	0	5921
26	Drepanosiphum aceris	Acer campestre	9	McOx, HA, OxB	270519	0	0	240490	0	11959	0	16703	0	0	0	0	0	0	0	0	0	0	0	0	0	0	0	0	0	0	0	0	0	0	0	0	0	0	0	0	0	0	0	0	1367
27	Drepanosiphum platanoidis	Acer pseudoplatanus	5	AH, DSP, MM	275796	6142	0	172060	0	16252	0	0	42046	0	0	0	0	0	0	0	0	0	0	0	0	0	0	0	0	30244	0	0	0	0	0	0	5199	0	0	0	0	0	0	0	3853
28	Drepanosiphum platanoidis	Acer pseudoplatanus	5	S, RF, PM	230014	0	0	199607	0	0	0	0	14743	0	0	0	0	0	0	0	0	0	0	0	0	0	0	0	0	14097	0	0	0	0	0	0	0	0	0	0	0	0	0	0	1567
29	Dysaphis plantaginea	Malus sp	6	Sl, WTH, rWF	254537	0	0	236219	0	0	0	0	0	0	0	0	0	0	0	0	0	0	0	0	0	0	0	0	0	0	0	0	0	0	0	0	0	0	0	0	0	0	12005	0	6313
30	Eriosoma lanigerum	Malus sp	6	McOx, OxUP, CN	294981	0	0	252834	0	0	0	0	0	0	21665	5045	5373	0	0	0	0	0	0	0	0	0	0	0	0	0	0	0	0	0	0	0	0	0	0	0	0	0	7230	0	2834
31	Euceraphis sp1	Betula	5	OXLC, McOx, Ifv	241353	0	5122	139315	0	20388	0	0	0	0	0	0	0	0	0	0	0	0	0	0	0	0	0	0	0	0	0	0	0	0	0	0	4506	0	0	0	0	0	69770	0	2252
32	Euceraphis sp1	Betula	5	S, RF, OxBG	251788	0	0	228626	0	15632	0	0	0	0	0	0	0	0	0	0	0	0	0	0	0	0	0	0	0	0	0	0	0	0	0	0	0	0	0	0	0	0	5791	0	1739
33	Eulachnus rileyi	Pinus nigra	10	BW, HC, HA, CL	267879	0	0	222863	0	10662	0	3032	0	0	0	0	0	0	0	0	0	0	0	0	0	0	0	0	0	0	0	24635	0	0	0	0	0	0	0	0	0	0	0	0	6687
34	Eulachnus sp1	Pinus sylvestris	9	RF, HOx, HA	231560	0	0	184975	0	19235	0	0	0	0	0	0	0	0	0	0	0	0	0	0	0	0	0	0	16777	0	0	0	0	0	0	0	0	0	0	0	0	0	0	0	10573
35	Hyperomyzus lactucae	Sonchus asper	7	OxBU, OxR, CN	284545	0	0	252636	0	23929	0	0	0	0	0	0	0	0	0	0	0	0	0	0	0	0	0	0	0	0	0	0	0	0	0	0	0	0	0	0	0	0	0	0	7980
36	Macrosiphoniella artemesiae	Artemisia vulgaris	5	OxUP, OxBG, Sl	181085	0	0	132659	0	23994	0	0	0	0	0	0	0	0	0	0	0	0	0	0	0	0	0	0	0	0	0	0	0	0	0	0	0	0	0	18919	0	0	0	0	5513
37	Macrosiphoniella artemesiae	Artemisia vulgaris	5	RF, S, rWF	193212	0	0	170449	0	19205	0	0	0	0	0	0	0	0	0	0	0	0	0	0	0	0	0	0	0	0	0	0	0	0	0	0	0	0	0	0	0	0	0	0	3558
38	Macrosiphoniella oblonga	Artemisia vulgaris	10	RF, S, rWF, OxUP	211741	0	0	182469	0	0	0	0	0	0	0	0	0	0	25372	0	0	0	0	0	0	0	0	0	0	0	0	0	0	0	0	0	0	0	0	0	0	0	0	0	3900
39	Macrosiphum albifrons	Lupinus sp	5	McOx, OxBG, Ifa	215690	0	0	127772	0	81678	0	0	0	0	0	0	0	0	0	0	0	0	0	0	0	0	0	0	0	0	0	0	0	0	0	0	0	0	0	0	0	0	0	0	6240
40	Macrosiphum albifrons	Lupinus sp	5	Sl, CN, HOx	263197	0	0	89787	0	127213	0	0	0	0	0	0	0	0	0	0	0	0	0	0	0	0	0	0	0	0	0	0	0	0	0	0	0	0	0	0	0	41461	0	0	4736
41	Macrosiphum cholodkovskyi	Filipendula ulmaria	5	OxLC, S, LLF	218250	0	0	207492	0	0	0	4110	0	0	0	0	0	0	0	0	0	0	0	0	0	0	0	0	0	0	0	0	0	0	0	0	0	0	0	0	0	0	0	0	6648
42	Macrosiphum cholodkovskyi	Filipendula ulmaria	5	PM, WLF,NF	194046	0	0	174649	0	0	0	12570	0	0	0	0	0	0	0	0	0	0	0	0	0	0	0	0	0	0	0	0	0	0	0	0	0	0	0	0	0	0	0	0	6827
43	Macrosiphum euphorbiae	Galium aparine	8	OxBG, OxUP, OxRb	207626	0	0	166514	0	17518	0	12564	0	0	0	0	0	0	0	0	0	0	0	6590	0	0	0	0	0	0	0	0	0	0	0	0	0	0	0	0	0	0	0	0	4440
44	Macrosiphum euphorbiae	Sonchus asper	8	OxUC, HOx, Ot	213121	0	0	168976	0	3447	0	18008	0	0	0	0	0	0	0	0	0	0	0	0	0	0	0	0	0	0	0	0	0	0	0	0	0	0	0	11233	0	0	0	3760	7697
45	Macrosiphum euphorbiae	Senecio jacobaea	8	OxR, OxUC, Sl	217262	0	0	140593	0	43409	0	14940	0	0	0	0	0	0	0	0	0	0	0	0	0	0	0	0	0	0	0	0	0	0	0	0	0	0	0	0	0	0	0	14525	3795
46	Macrosiphum gei	Geum urbanum	6	OxUB, OxUP, Sl	116498	0	0	88435	0	10654	0	16284	0	0	0	0	0	0	0	0	0	0	0	0	0	0	0	0	0	0	0	0	0	0	0	0	0	0	0	0	0	0	0	0	1125
47	Macrosiphum gei	Anthriscus sylvestris	6	OxUP, OxBG, Sl	191020	0	0	124236	0	22768	0	36370	0	0	0	0	0	0	0	0	0	0	0	0	0	0	0	0	0	0	0	0	0	0	0	2422	0	0	0	0	0	1914	0	0	3310
48	Macrosiphum rosae	Rosa sp	9	OxUP, OxBG, Sl	227763	0	0	141532	0	8693	0	18582	0	0	0	0	0	0	0	0	0	0	0	0	0	0	0	0	0	0	0	0	0	0	0	0	0	0	0	0	0	53633	0	0	5323
49	Macrosiphum rosae	Dipsacus sp	9	Ot, Ifr, CL	152519	0	0	90966	0	7004	0	5615	0	0	0	0	0	0	0	0	0	0	0	0	0	0	0	0	0	0	0	0	0	0	0	0	0	0	0	0	0	44338	0	0	4596
50	Megoura viciae	Lathyrus pratensis	8	Ot, OxBU, OxWC	212515	0	0	210015	0	0	0	0	0	0	0	0	0	0	0	0	0	0	0	0	0	0	0	0	0	0	0	0	0	0	0	0	0	0	0	0	0	0	0	0	2500
51	Microlophium carnosum	Urtica dioica	6	B, OxUP, OxB	220261	0	0	147664	0	0	0	13497	0	0	0	0	0	0	0	0	0	0	0	0	0	0	0	0	0	0	0	0	0	0	0	0	0	0	0	0	0	54227	0	0	4873
52	Myzocallis sp1	Quercus robur	9	Sl, OxUP, S	263165	0	0	257568	0	0	0	0	0	0	0	0	0	0	0	0	0	0	0	0	0	0	0	0	0	0	0	0	0	0	0	0	0	0	0	0	0	0	3001	0	2596
53	Periphyllus hirticornis	Acer campestre	8	OxUP, OxB, S, OxLC	294860	0	0	146420	0	0	0	0	0	0	0	0	0	0	0	0	0	8224	0	0	0	0	10827	0	0	0	0	0	0	0	0	0	0	0	0	0	0	122611	0	0	6778
54	Periphyllus testudinaceus	Acer campestre	10	OxUP, OxB, S	204325	0	0	198322	0	2887	0	0	0	0	0	0	0	0	0	0	0	0	0	0	0	0	0	0	0	0	0	0	0	0	0	0	0	0	0	0	0	0	0	0	3116
55	Periphyllus testudinaceus	Acer pseudoplatanus	10	OxUP, OxB, OxLC	226013	0	0	220155	0	0	0	0	0	0	0	0	0	0	0	0	0	0	0	0	0	0	0	0	0	0	0	0	0	0	0	0	0	0	0	0	0	0	0	0	5858
56	Periphyllus lyropictus	Acer platanoides	10	B, HOx, rWF	188747	0	0	55426	0	12657	0	0	0	0	0	0	0	3463	0	19954	30948	0	0	0	0	0	0	0	0	0	3314	0	0	0	0	0	0	0	0	0	0	57994	0	0	4991
57	Pterocomma sp2	Salix sp	5	RF, Up, CO	194891	0	0	173415	0	0	0	0	14375	0	0	0	0	0	0	0	0	0	0	0	0	0	0	0	0	0	0	0	0	0	0	0	0	0	0	0	0	0	0	0	7101
58	Pterocomma sp2	Salix sp	5	LLF, Ca, B	197452	0	0	178478	0	0	0	0	11821	0	0	0	0	0	0	0	0	0	0	0	0	0	0	0	0	0	0	0	0	0	0	0	0	0	0	0	0	0	0	0	7153
59	Schizolachnus obscurus	Pinus nigra	5	OxBU, CN, B	205070	0	0	189686	0	0	0	0	0	0	0	0	0	0	0	0	0	0	0	0	0	0	0	11156	0	0	0	0	0	0	0	0	0	0	0	0	0	0	0	0	4228
60	Schizolachnus obscurus	Pinus nigra	5	BW, RF, OxUP	284247	0	0	257324	0	0	0	0	0	0	0	0	0	0	0	0	0	0	0	0	0	0	0	8267	0	0	0	0	0	0	0	0	0	0	0	0	0	0	13854	0	4802
61	Schizolachnus pineti	Pinus sylvestris	10	OxUP, WO, HOx	230245	0	0	204808	0	0	0	0	0	0	0	0	0	0	0	0	0	0	0	0	0	0	0	16800	0	0	0	0	0	0	0	0	0	0	0	0	0	0	0	0	8637
62	Sitobion avenae	Glyceria maxima	10	Ifr, Ifa, Sl	224187	0	0	192945	0	23614	0	4103	0	0	0	0	0	0	0	0	0	0	0	0	0	0	0	0	0	0	0	0	0	0	0	0	0	0	0	0	0	0	0	0	3525
63	Sitobion avenae	Hordeum murinum	10	OF, S, AH	223346	0	0	206031	0	5124	0	9039	0	0	0	0	0	0	0	0	0	0	0	0	0	0	0	0	0	0	0	0	0	0	0	0	0	0	0	0	0	0	0	0	3152
64	Sitobion avenae	Triticum sp	10	OF, S, RF	221139	0	0	177158	0	40394	0	0	0	0	0	0	0	0	0	0	0	0	0	0	0	0	0	0	0	0	0	0	0	0	0	0	0	0	0	0	0	0	0	0	3587
65	Thexales dryophila	Quercus robur	5	Sl, OxUP, S	266895	0	3236	222354	0	0	0	0	0	0	0	0	0	0	0	0	0	0	0	0	0	0	0	0	0	0	0	0	0	0	0	0	5863	0	0	0	0	0	29843	0	5599
66	Thexales dryophila	Quercus robur	5	OxLC, Sl, BU	269695	0	0	266584	0	0	0	0	0	0	0	0	0	0	0	0	0	0	0	0	0	0	0	0	0	0	0	0	0	0	0	0	0	0	0	0	0	0	0	0	3111
67	Tuberolachnus salignus	Salix sp	10	RF, LLF, Ca	315959	0	0	313623	0	0	0	0	0	0	0	0	0	0	0	0	0	0	0	0	0	0	0	0	0	0	0	0	0	0	0	0	0	0	0	0	0	0	0	0	2336
68	Uroleucon sonchi	Sonchus asper	7	Ot, CM, DSP	187775	0	0	158187	0	5530	0	0	0	0	0	0	0	0	0	0	0	0	0	0	0	0	0	0	0	0	0	0	0	0	0	0	0	0	0	15149	0	0	0	0	8909
69	Uroleucon sp2	Cirsium arvense	5	S, OxL, OxUP	346940	0	0	320211	0	0	0	0	0	0	0	0	0	0	0	0	0	0	0	0	0	0	0	0	0	0	0	0	0	0	0	3981	0	0	0	0	0	17090	0	0	5658
70	Uroleucon sp2	Cirsium arvense	5	OF, OxR, Sl	248009	0	0	218409	0	15143	0	0	0	0	0	0	0	0	0	0	0	0	0	0	0	0	0	0	0	0	0	0	0	0	0	0	0	0	0	0	0	6210	0	0	8247
* Bacteria genera are based on the OTU identity from the Greengenes database
** Species numbers corresponds to identifications in Henry et al., 2015
*** Sum of OTUs <1% relative abundance
Collection sites (Oxfordshire, United Kingdom)
AH - Aston Hill	CM - Chollsey Marsh	HOx - Headington- Oxford	MrOx - Mansfield road Oxford	OxRb - Oxford Rainbow bridge	rWF - Road to Worton Farm
B - Barry	CN - Chipping Norton	Ifa - Iffley allotment	NF - New Forest	OxTT - Oxford Turf Tavern	S - Shotover
BAA - Beaconsfield A. Allan	CO - Site CO	Ifr - Iffley/Botley river	OF - Organic Farm Gloucestershire	OxU - Oxford union	SJ - South Jena
BP - Bedgebury Pinetum	DH - Decoy Heath	Ifv - Iffley village	Ot - Otmoor	OxUC - Oxford University Club	Sl - Slough
BQ - Bowdown Woods	DSP - Dry Sandford Pit	LLF - Lashford Lane Fen	OxB - Oxford boathouse	OxUP - Oxford Universtiy Park	Up - Up Field
BU - Brookes University	E - Eling	MbOx - Magdalen bridge Oxford	OxBG - Oxford botanical gardens	OxWC - Oxford Wadham College	WO - Orchard near Wytham
Ca - Cardiff	HA - Harcourt Arboretum	McOx - Magdalen College Oxford	OxBU - Oxford Brookes University	OxWF - Oxford Weirs Lane Field	WRG - Windsor Ranger's Gate
CF - Cogges Farm	HB - Haut Bugey	ME - Mop End	OxLC - Oxford Linacre College	PM - Parsonage Moor	WTH - Witney Tower Hill Cemetery
CL - College Lake	HC - Hitch Copse	MM- Merthyr Mawr	OxR - Oxford railstation	RF - Roves Farm	WW - Wytham Woods
