# Supplementary material for: Host relatedness influences the composition of aphid microbiomes
Source: Environ Microbiol Rep. 2019 Oct 20;11(6):808–16. doi: 10.1111/1758-2229.12795 (PMC6900097; doi:10.1111/1758-2229.12795)
Supplement: Supplementary file 2 — Appendix S2: Aphid and plant contrasts included in each analysis (NAs indicate contrasts not included) [file EMI4-11-808-s004.xlsx]

## Sheet: Sheet1
Appendix 2
Aphid and plant contrasts included in each analysis (NAs indicate contrasts not included)
				Hypothesis 1	Hypothesis 2	Hypothesis 3	Hypothesis 4		Microbiome similarity (Bray Curtis index of dissimilarity)
Aphid sp1	Plant sp1	Aphid sp2	Plant sp2	Intraspecific (A) vs Interspecific (E)	Host relatedness - Same plant (S) different plant (D)	Plant species - same (S) different (D)	Plant type - Tree (T) Herb (H) Alternator (A)	Aphid relatedness (p-Distance)	All bacteria	Symbionts only	Non-symbionts only
Cavariella pastinaceae	Heracleum sphondylium	Cavariella pastinaceae	Salix sp	A	NA	NA	A	0	0.313464	0.261454	0.893829
Cavariella theobaldi	Pastinaca sativa	Cavariella theobaldi	Salix sp	A	NA	NA	A	0	0.571005	0.519578	0.914832
Acrythosiphon pisum	Medicago sativa	Acrythosiphon pisum	Lathyrus pratensis	A	NA	NA	HH	0	0.697782	0.690669	0.759272
Acrythosiphon pisum	Lathyrus pratensis	Acrythosiphon pisum	Vicia cracca	A	NA	NA	HH	0	0.682984	0.662362	0.37273
Acrythosiphon pisum	Medicago sativa	Acrythosiphon pisum	Vicia cracca	A	NA	NA	HH	0	0.595571	0.561117	0.929567
Amphorophora rubi	Rubus idaeus	Amphorophora rubi	Rubus fruticosus	A	NA	NA	HH	0	0.897599	0.960931	0.979085
Aphis fabae	Beta vulgaris	Aphis fabae	Cirsium arvense	A	NA	NA	HH	0	0.755497	0.995421	0.986792
Aphis fabae	Beta vulgaris	Aphis fabae	Rumex sp	A	NA	NA	HH	0	0.664923	0.980033	0.974974
Aphis fabae	Cirsium arvense	Aphis fabae	Rumex sp	A	NA	NA	HH	0	0.340052	0.985558	0.993385
Brevicoryne brassicae	Brassica oleracea	Brevicoryne brassicae	Brassica napus	A	NA	NA	HH	0	0.807526	0.702263	0.996584
Macrosiphum euphorbiae	Senecio jacobaea	Macrosiphum euphorbiae	Galium aparine	A	NA	NA	HH	0	0.389362	0.32256	0.992964
Macrosiphum euphorbiae	Sonchus asper	Macrosiphum euphorbiae	Galium aparine	A	NA	NA	HH	0	0.717631	0.686034	0.994659
Macrosiphum euphorbiae	Senecio jacobaea	Macrosiphum euphorbiae	Sonchus asper	A	NA	NA	HH	0	0.728432	0.731819	0.983264
Macrosiphum geiQ	Anthriscus sylvestris	Macrosiphum geiQ	Geum urbanum	A	NA	NA	HH	0	0.244898	0.230452	0.992279
Macrosiphum rosae	Dipsacus sp	Macrosiphum rosae	Rosa sp	A	NA	NA	HH	0	0.204936	0.176675	0.976671
Sitobion avenae	Hordeum murinum	Sitobion avenae	Glyceria maxima	A	NA	NA	HH	0	0.563703	0.540025	0.979303
Sitobion avenae	Triticum sp	Sitobion avenae	Glyceria maxima	A	NA	NA	HH	0	0.329801	0.301569	0.969062
Sitobion avenae	Triticum sp	Sitobion avenae	Hordeum murinum	A	NA	NA	HH	0	0.758821	0.759489	0.965893
Periphyllus testudinaceus	Acer pseudoplatanus	Periphyllus testudinaceus	Acer campestre	A	NA	NA	TT	0	0.444329	0.369144	0.969689
Macrosiphum euphorbiae	Senecio jacobaea	Macrosiphum geiQ	Anthriscus sylvestris	E	D	D	HH	0.00924214	0.535063	0.523189	0.995828
Macrosiphum euphorbiae	Senecio jacobaea	Macrosiphum geiQ	Geum urbanum	E	D	D	HH	0.00924214	0.559517	0.542241	0.995757
Macrosiphum geiQ	Anthriscus sylvestris	Macrosiphum euphorbiae	Galium aparine	E	D	D	HH	0.00924214	0.57454	0.535772	0.959705
Macrosiphum geiQ	Geum urbanum	Macrosiphum euphorbiae	Galium aparine	E	D	D	HH	0.00924214	0.494126	0.432316	0.957815
Macrosiphum geiQ	Anthriscus sylvestris	Macrosiphum euphorbiae	Sonchus asper	E	D	D	HH	0.00924214	0.927889	0.927179	0.945068
Macrosiphum geiQ	Geum urbanum	Macrosiphum euphorbiae	Sonchus asper	E	D	D	HH	0.00924214	0.912403	0.910016	0.908121
Schizolachnus obscurus	Pinus nigra	Schizolachnus pineti	Pinus sylvestris	NA	D	D	TT	0.012939	0.252969	0.158739	0.964917
Schizolachnus obscurus	Pinus nigra	Schizolachnus pineti	Pinus sylvestris	NA	D	D	TT	0.012939	0.570105	0.440488	0.884645
Uroleucon sp2	Cirsium arvense	Uroleucon sonchi	Sonchus asper	NA	D	D	HH	0.0369686	0.672662	0.664395	0.920641
Uroleucon sp2	Cirsium arvense	Uroleucon sonchi	Sonchus asper	NA	D	D	HH	0.0369686	0.97771	0.989987	0.966215
Macrosiphum geiQ	Anthriscus sylvestris	Macrosiphum rosae	Dipsacus sp	E	D	D	HH	0.0406654	0.778858	0.761667	0.970277
Macrosiphum geiQ	Geum urbanum	Macrosiphum rosae	Dipsacus sp	E	D	D	HH	0.0406654	0.746743	0.724215	0.943965
Macrosiphum geiQ	Anthriscus sylvestris	Macrosiphum rosae	Rosa sp	E	D	D	HH	0.0406654	0.671444	0.650112	0.93618
Macrosiphum geiQ	Geum urbanum	Macrosiphum rosae	Rosa sp	E	D	D	HH	0.0406654	0.632973	0.603155	0.987769
Macrosiphum euphorbiae	Senecio jacobaea	Macrosiphum rosae	Dipsacus sp	E	D	D	HH	0.0425139	0.778014	0.758321	0.974665
Macrosiphum euphorbiae	Senecio jacobaea	Macrosiphum rosae	Rosa sp	E	D	D	HH	0.0425139	0.783	0.772179	0.978416
Macrosiphum euphorbiae	Sonchus asper	Macrosiphum rosae	Rosa sp	E	D	D	HH	0.0425139	0.925052	0.925302	0.979002
Macrosiphum rosae	Dipsacus sp	Macrosiphum euphorbiae	Galium aparine	E	D	D	HH	0.0425139	0.742596	0.701765	0.985849
Macrosiphum rosae	Rosa sp	Macrosiphum euphorbiae	Galium aparine	E	D	D	HH	0.0425139	0.752422	0.717706	0.952413
Macrosiphum rosae	Dipsacus sp	Macrosiphum euphorbiae	Sonchus asper	E	D	D	HH	0.0425139	0.931216	0.927123	0.9805
Megoura viciae	Lathyrus pratensis	Amphorophora rubi	Rubus fruticosus	NA	D	D	HH	0.0480591	0.968713	0.98881	0.911727
Megoura viciae	Lathyrus pratensis	Amphorophora rubi	Rubus idaeus	NA	D	D	HH	0.0480591	0.850876	0.738537	0.941305
Amphorophora rubi	Rubus fruticosus	Dysaphis plantaginea	Malus sp	NA	D	D	HT	0.0480591	0.96876	0.970106	0.891507
Amphorophora rubi	Rubus idaeus	Dysaphis plantaginea	Malus sp	NA	D	D	HT	0.0480591	0.964889	0.67035	0.934848
Uroleucon sonchi	Sonchus asper	Macrosiphoniella oblonga	Artemisia vulgaris	NA	D	D	HH	0.0499076	0.992657	0.993349	0.990618
Hyperomyzus lactucae	Sonchus asper	Amphorophora rubi	Rubus fruticosus	NA	D	D	A	0.0499076	0.938147	0.968882	0.955991
Hyperomyzus lactucae	Sonchus asper	Amphorophora rubi	Rubus idaeus	NA	D	D	A	0.0499076	0.934535	0.979376	0.913699
Cavariella pastinaceae	Heracleum sphondylium	Cavariella theobaldi	Pastinaca sativa	E	D	D	A	0.051756	0.889405	0.88496	0.88525
Cavariella pastinaceae	Heracleum sphondylium	Cavariella theobaldi	Salix sp	E	D	D	A	0.051756	0.914725	0.914496	0.935792
Cavariella theobaldi	Pastinaca sativa	Cavariella pastinaceae	Salix sp	E	D	D	A	0.051756	0.908888	0.894983	0.914226
Acrythosiphon pisum	Lathyrus pratensis	Macrosiphum euphorbiae	Galium aparine	E	D	D	HH	0.051756	0.967371	0.962166	0.968957
Acrythosiphon pisum	Medicago sativa	Macrosiphum euphorbiae	Galium aparine	E	D	D	HH	0.051756	0.523944	0.436294	0.988241
Acrythosiphon pisum	Vicia cracca	Macrosiphum euphorbiae	Galium aparine	E	D	D	HH	0.051756	0.662278	0.611532	0.993508
Acrythosiphon pisum	Lathyrus pratensis	Macrosiphum euphorbiae	Sonchus asper	E	D	D	HH	0.051756	0.974592	0.977558	0.995492
Acrythosiphon pisum	Medicago sativa	Macrosiphum euphorbiae	Sonchus asper	E	D	D	HH	0.051756	0.917678	0.911171	0.916932
Acrythosiphon pisum	Vicia cracca	Macrosiphum euphorbiae	Sonchus asper	E	D	D	HH	0.051756	0.895554	0.892485	0.889193
Macrosiphum euphorbiae	Senecio jacobaea	Acrythosiphon pisum	Lathyrus pratensis	E	D	D	HH	0.051756	0.971611	0.974983	0.983896
Macrosiphum euphorbiae	Senecio jacobaea	Acrythosiphon pisum	Medicago sativa	E	D	D	HH	0.051756	0.582924	0.55091	0.954259
Macrosiphum euphorbiae	Senecio jacobaea	Acrythosiphon pisum	Vicia cracca	E	D	D	HH	0.051756	0.705286	0.691486	0.868541
Hyperomyzus lactucae	Sonchus asper	Macrosiphum euphorbiae	Galium aparine	NA	D	D	A	0.051756	0.736346	0.672705	0.926142
Macrosiphum euphorbiae	Senecio jacobaea	Hyperomyzus lactucae	Sonchus asper	NA	D	D	A	0.051756	0.767722	0.776842	0.970544
Megoura viciae	Lathyrus pratensis	Uroleucon sonchi	Sonchus asper	NA	D	D	HH	0.051756	0.960673	0.988171	0.925417
Uroleucon sonchi	Sonchus asper	Amphorophora rubi	Rubus fruticosus	NA	D	D	HH	0.051756	0.970155	0.985799	0.87856
Uroleucon sonchi	Sonchus asper	Amphorophora rubi	Rubus idaeus	NA	D	D	HH	0.051756	0.957308	0.981993	0.91002
Cavariella pastinaceae	Salix sp	Cavariella theobaldi	Salix sp	E	S	S	A	0.051756	0.922556	0.921645	0.989102
Hyperomyzus lactucae	Sonchus asper	Macrosiphum euphorbiae	Sonchus asper	NA	S	S	A	0.051756	0.847742	0.852471	0.952709
Acrythosiphon pisum	Medicago sativa	Macrosiphum geiQ	Anthriscus sylvestris	E	D	D	HH	0.0536044	0.582766	0.554229	0.965104
Acrythosiphon pisum	Lathyrus pratensis	Macrosiphum geiQ	Geum urbanum	E	D	D	HH	0.0536044	0.974659	0.973369	0.958583
Acrythosiphon pisum	Medicago sativa	Macrosiphum geiQ	Geum urbanum	E	D	D	HH	0.0536044	0.581053	0.542901	0.987398
Acrythosiphon pisum	Vicia cracca	Macrosiphum geiQ	Geum urbanum	E	D	D	HH	0.0536044	0.716602	0.697095	0.954222
Macrosiphum geiQ	Anthriscus sylvestris	Acrythosiphon pisum	Lathyrus pratensis	E	D	D	HH	0.0536044	0.924278	0.921374	0.942086
Macrosiphum geiQ	Anthriscus sylvestris	Acrythosiphon pisum	Vicia cracca	E	D	D	HH	0.0536044	0.702903	0.688946	0.942612
Brevicoryne brassicae	Brassica oleracea	Hyperomyzus lactucae	Sonchus asper	NA	D	D	A	0.0536044	0.935868	0.977817	0.914133
Hyperomyzus lactucae	Sonchus asper	Brevicoryne brassicae	Brassica napus	NA	D	D	A	0.0536044	0.957376	0.987759	0.88365
Hyperomyzus lactucae	Sonchus asper	Macrosiphum geiQ	Geum urbanum	NA	D	D	A	0.0536044	0.801483	0.781989	0.953803
Macrosiphum geiQ	Anthriscus sylvestris	Hyperomyzus lactucae	Sonchus asper	NA	D	D	A	0.0536044	0.832819	0.823107	0.94354
Macrosiphum geiQ	Anthriscus sylvestris	Microlophium carnosum	Urtica dioica	NA	D	D	HH	0.0536044	0.977949	0.978831	0.972975
Megoura viciae	Lathyrus pratensis	Macrosiphum geiQ	Anthriscus sylvestris	NA	D	D	HH	0.0536044	0.995749	0.996644	0.95411
Megoura viciae	Lathyrus pratensis	Macrosiphum geiQ	Geum urbanum	NA	D	D	HH	0.0536044	0.995432	0.995572	0.946132
Megoura viciae	Lathyrus pratensis	Sitobion avenae	Glyceria maxima	NA	D	D	HH	0.0536044	0.981976	0.991972	0.942954
Megoura viciae	Lathyrus pratensis	Sitobion avenae	Hordeum murinum	NA	D	D	HH	0.0536044	0.970442	0.986277	0.980498
Megoura viciae	Lathyrus pratensis	Sitobion avenae	Triticum sp	NA	D	D	HH	0.0536044	0.983759	0.994205	0.948857
Microlophium carnosum	Urtica dioica	Macrosiphum geiQ	Geum urbanum	NA	D	D	HH	0.0536044	0.977152	0.978483	0.9635
Macrosiphum euphorbiae	Galium aparine	Amphorophora rubi	Rubus fruticosus	E	D	D	HH	0.0554529	0.980908	0.988522	0.979235
Macrosiphum euphorbiae	Senecio jacobaea	Amphorophora rubi	Rubus fruticosus	E	D	D	HH	0.0554529	0.979331	0.994488	0.959481
Macrosiphum euphorbiae	Sonchus asper	Amphorophora rubi	Rubus fruticosus	E	D	D	HH	0.0554529	0.972556	0.991004	0.899815
Macrosiphum euphorbiae	Galium aparine	Amphorophora rubi	Rubus idaeus	E	D	D	HH	0.0554529	0.978617	0.984856	0.959573
Macrosiphum euphorbiae	Senecio jacobaea	Amphorophora rubi	Rubus idaeus	E	D	D	HH	0.0554529	0.978719	0.993381	0.952916
Macrosiphum euphorbiae	Sonchus asper	Amphorophora rubi	Rubus idaeus	E	D	D	HH	0.0554529	0.96953	0.987942	0.925444
Macrosiphum geiQ	Anthriscus sylvestris	Uroleucon sonchi	Sonchus asper	NA	D	D	HH	0.0554529	0.874532	0.868742	0.993464
Uroleucon sonchi	Sonchus asper	Macrosiphum geiQ	Geum urbanum	NA	D	D	HH	0.0554529	0.847928	0.836262	0.991501
Uroleucon sp2	Cirsium arvense	Amphorophora rubi	Rubus fruticosus	NA	D	D	HH	0.0554529	0.969086	0.988888	0.990934
Uroleucon sp2	Cirsium arvense	Amphorophora rubi	Rubus fruticosus	NA	D	D	HH	0.0554529	0.970456	0.987798	0.993209
Uroleucon sp2	Cirsium arvense	Amphorophora rubi	Rubus idaeus	NA	D	D	HH	0.0554529	0.95091	0.978519	0.986218
Uroleucon sp2	Cirsium arvense	Amphorophora rubi	Rubus idaeus	NA	D	D	HH	0.0554529	0.956161	0.984116	0.847133
Megoura viciae	Lathyrus pratensis	Dysaphis plantaginea	Malus sp	NA	D	D	HT	0.0573013	0.979574	0.76971	0.985305
Hyperomyzus lactucae	Sonchus asper	Uroleucon sonchi	Sonchus asper	NA	S	S	A	0.0573013	0.74251	0.725479	0.984372
Acrythosiphon pisum	Lathyrus pratensis	Microlophium carnosum	Urtica dioica	NA	D	D	HH	0.0573013	0.944529	0.944994	0.982895
Acrythosiphon pisum	Medicago sativa	Microlophium carnosum	Urtica dioica	NA	D	D	HH	0.0573013	0.987628	0.986967	0.975183
Acrythosiphon pisum	Vicia cracca	Microlophium carnosum	Urtica dioica	NA	D	D	HH	0.0573013	0.727782	0.726736	0.995087
Megoura viciae	Lathyrus pratensis	Brachycaudus sp1	Cirsium arvense	NA	D	D	HH	0.0573013	0.998598	0.99873	0.988679
Megoura viciae	Lathyrus pratensis	Brevicoryne brassicae	Brassica napus	NA	D	D	HH	0.0573013	0.840058	0.805452	0.995274
Megoura viciae	Lathyrus pratensis	Brevicoryne brassicae	Brassica oleracea	NA	D	D	HH	0.0573013	0.832458	0.679696	0.991025
Megoura viciae	Lathyrus pratensis	Uroleucon sp2	Cirsium arvense	NA	D	D	HH	0.0573013	0.952151	0.984646	0.984973
Megoura viciae	Lathyrus pratensis	Uroleucon sp2	Cirsium arvense	NA	D	D	HH	0.0573013	0.97024	0.986608	0.993151
Acrythosiphon pisum	Lathyrus pratensis	Brevicoryne brassicae	Brassica napus	E	D	D	HH	0.0591497	0.966018	0.983006	0.995604
Acrythosiphon pisum	Medicago sativa	Brevicoryne brassicae	Brassica napus	E	D	D	HH	0.0591497	0.993521	0.993966	0.981622
Acrythosiphon pisum	Vicia cracca	Brevicoryne brassicae	Brassica napus	E	D	D	HH	0.0591497	0.968885	0.995645	0.969736
Acrythosiphon pisum	Medicago sativa	Brevicoryne brassicae	Brassica oleracea	E	D	D	HH	0.0591497	0.99342	0.99306	0.994332
Brevicoryne brassicae	Brassica oleracea	Acrythosiphon pisum	Lathyrus pratensis	E	D	D	HH	0.0591497	0.965267	0.984321	0.98038
Brevicoryne brassicae	Brassica oleracea	Acrythosiphon pisum	Vicia cracca	E	D	D	HH	0.0591497	0.980749	0.995746	0.969041
Macrosiphum geiQ	Anthriscus sylvestris	Amphorophora rubi	Rubus fruticosus	E	D	D	HH	0.0591497	0.993389	0.996115	0.971325
Macrosiphum geiQ	Geum urbanum	Amphorophora rubi	Rubus fruticosus	E	D	D	HH	0.0591497	0.990107	0.993004	0.963422
Macrosiphum geiQ	Anthriscus sylvestris	Amphorophora rubi	Rubus idaeus	E	D	D	HH	0.0591497	0.992658	0.99496	0.944258
Macrosiphum geiQ	Geum urbanum	Amphorophora rubi	Rubus idaeus	E	D	D	HH	0.0591497	0.989093	0.991848	0.81783
Megoura viciae	Lathyrus pratensis	Hyperomyzus lactucae	Sonchus asper	NA	D	D	A	0.0591497	0.967219	0.987279	0.86058
Sitobion avenae	Glyceria maxima	Hyperomyzus lactucae	Sonchus asper	NA	D	D	A	0.0591497	0.688882	0.660383	0.995369
Sitobion avenae	Hordeum murinum	Hyperomyzus lactucae	Sonchus asper	NA	D	D	A	0.0591497	0.745753	0.718233	0.990631
Sitobion avenae	Triticum sp	Hyperomyzus lactucae	Sonchus asper	NA	D	D	A	0.0591497	0.740088	0.726938	0.990169
Macrosiphum euphorbiae	Senecio jacobaea	Microlophium carnosum	Urtica dioica	NA	D	D	HH	0.0591497	0.979954	0.9812	0.923844
Macrosiphum geiQ	Anthriscus sylvestris	Brachycaudus sp1	Cirsium arvense	NA	D	D	HH	0.0591497	0.996707	0.996983	0.988011
Macrosiphum geiQ	Geum urbanum	Brachycaudus sp1	Cirsium arvense	NA	D	D	HH	0.0591497	0.994197	0.995712	0.992143
Megoura viciae	Lathyrus pratensis	Macrosiphum euphorbiae	Galium aparine	NA	D	D	HH	0.0591497	0.992589	0.992681	0.985068
Megoura viciae	Lathyrus pratensis	Macrosiphum euphorbiae	Senecio jacobaea	NA	D	D	HH	0.0591497	0.991783	0.995939	0.994292
Megoura viciae	Lathyrus pratensis	Macrosiphum euphorbiae	Sonchus asper	NA	D	D	HH	0.0591497	0.98661	0.991488	0.990657
Microlophium carnosum	Urtica dioica	Macrosiphum euphorbiae	Galium aparine	NA	D	D	HH	0.0591497	0.977587	0.978656	0.977709
Microlophium carnosum	Urtica dioica	Macrosiphum euphorbiae	Sonchus asper	NA	D	D	HH	0.0591497	0.987253	0.989768	0.989162
Sitobion avenae	Glyceria maxima	Uroleucon sonchi	Sonchus asper	NA	D	D	HH	0.0591497	0.774947	0.761156	0.985205
Sitobion avenae	Hordeum murinum	Uroleucon sonchi	Sonchus asper	NA	D	D	HH	0.0591497	0.783515	0.775759	0.946069
Sitobion avenae	Triticum sp	Uroleucon sonchi	Sonchus asper	NA	D	D	HH	0.0591497	0.807001	0.800396	0.947716
Drepanosiphum platanoidis	Acer pseudoplatanus	Drepanosiphum aceris	Acer campestre	NA	D	D	TT	0.0591497	0.819941	0.750443	0.965268
Drepanosiphum platanoidis	Acer pseudoplatanus	Drepanosiphum aceris	Acer campestre	NA	D	D	TT	0.0591497	0.991265	0.996047	0.958263
Sitobion avenae	Glyceria maxima	Amphorophora rubi	Rubus fruticosus	E	D	D	HH	0.0609982	0.983148	0.992434	0.984198
Sitobion avenae	Hordeum murinum	Amphorophora rubi	Rubus fruticosus	E	D	D	HH	0.0609982	0.972508	0.989432	0.985196
Sitobion avenae	Triticum sp	Amphorophora rubi	Rubus fruticosus	E	D	D	HH	0.0609982	0.972409	0.991104	0.959888
Sitobion avenae	Glyceria maxima	Amphorophora rubi	Rubus idaeus	E	D	D	HH	0.0609982	0.978262	0.988618	0.995937
Sitobion avenae	Hordeum murinum	Amphorophora rubi	Rubus idaeus	E	D	D	HH	0.0609982	0.956947	0.98146	0.983684
Sitobion avenae	Triticum sp	Amphorophora rubi	Rubus idaeus	E	D	D	HH	0.0609982	0.968986	0.991036	0.99651
Brachycaudus sp1	Cirsium arvense	Amphorophora rubi	Rubus fruticosus	NA	D	D	HH	0.0609982	0.849708	0.8456	0.981993
Brachycaudus sp1	Cirsium arvense	Amphorophora rubi	Rubus idaeus	NA	D	D	HH	0.0609982	0.992763	0.995962	0.991199
Microlophium carnosum	Urtica dioica	Macrosiphum rosae	Dipsacus sp	NA	D	D	HH	0.0609982	0.326045	0.29551	0.98049
Microlophium carnosum	Urtica dioica	Macrosiphum rosae	Rosa sp	NA	D	D	HH	0.0609982	0.369978	0.351187	0.992567
Brachycaudus sp1	Cirsium arvense	Dysaphis plantaginea	Malus sp	NA	D	D	HT	0.0609982	0.994521	0.997228	0.968657
Hyperomyzus lactucae	Sonchus asper	Uroleucon sp2	Cirsium arvense	NA	D	D	A	0.0609982	0.974405	0.99093	0.898567
Uroleucon sp2	Cirsium arvense	Hyperomyzus lactucae	Sonchus asper	NA	D	D	A	0.0609982	0.642412	0.598081	0.991335
Macrosiphum euphorbiae	Senecio jacobaea	Uroleucon sonchi	Sonchus asper	NA	D	D	HH	0.0609982	0.846634	0.843888	0.986649
Megoura viciae	Lathyrus pratensis	Microlophium carnosum	Urtica dioica	NA	D	D	HH	0.0609982	0.997933	0.998357	0.968207
Uroleucon sonchi	Sonchus asper	Brachycaudus sp1	Cirsium arvense	NA	D	D	HH	0.0609982	0.993873	0.994996	0.986454
Uroleucon sonchi	Sonchus asper	Macrosiphum euphorbiae	Galium aparine	NA	D	D	HH	0.0609982	0.811459	0.775854	0.964606
Uroleucon sonchi	Sonchus asper	Dysaphis plantaginea	Malus sp	NA	D	D	HT	0.0609982	0.979568	0.986656	0.902098
Uroleucon sonchi	Sonchus asper	Macrosiphum euphorbiae	Sonchus asper	NA	S	S	HH	0.0609982	0.49395	0.460134	0.944365
Brevicoryne brassicae	Brassica napus	Macrosiphum euphorbiae	Galium aparine	E	D	D	HH	0.0628466	0.98584	0.987428	0.954799
Brevicoryne brassicae	Brassica oleracea	Macrosiphum euphorbiae	Galium aparine	E	D	D	HH	0.0628466	0.986948	0.985419	0.994761
Brevicoryne brassicae	Brassica napus	Macrosiphum euphorbiae	Sonchus asper	E	D	D	HH	0.0628466	0.981129	0.990405	0.990476
Brevicoryne brassicae	Brassica oleracea	Macrosiphum euphorbiae	Sonchus asper	E	D	D	HH	0.0628466	0.979559	0.988162	0.9709
Macrosiphum euphorbiae	Senecio jacobaea	Brevicoryne brassicae	Brassica napus	E	D	D	HH	0.0628466	0.984098	0.994175	0.895259
Macrosiphum euphorbiae	Senecio jacobaea	Brevicoryne brassicae	Brassica oleracea	E	D	D	HH	0.0628466	0.979611	0.991045	0.974245
Hyperomyzus lactucae	Sonchus asper	Dysaphis plantaginea	Malus sp	NA	D	D	A	0.0628466	0.977711	0.98041	0.970606
Aphis fabae	Beta vulgaris	Aphis urticata	Urtica dioica	NA	D	D	HH	0.0628466	0.99052	0.997996	0.991005
Aphis urticata	Urtica dioica	Aphis fabae	Cirsium arvense	NA	D	D	HH	0.0628466	0.992361	0.992954	0.992852
Aphis urticata	Urtica dioica	Aphis fabae	Rumex sp	NA	D	D	HH	0.0628466	0.988543	0.995766	0.987296
Megoura viciae	Lathyrus pratensis	Acrythosiphon pisum	Medicago sativa	NA	D	D	HH	0.0628466	0.994475	0.994975	0.927147
Megoura viciae	Lathyrus pratensis	Acrythosiphon pisum	Vicia cracca	NA	D	D	HH	0.0628466	0.989389	0.993638	0.963535
Megoura viciae	Lathyrus pratensis	Acrythosiphon pisum	Lathyrus pratensis	NA	S	S	HH	0.0628466	0.969236	0.982557	0.991716
Brevicoryne brassicae	Brassica napus	Amphorophora rubi	Rubus fruticosus	E	D	D	HH	0.0628466	0.948301	0.979938	0.907317
Brevicoryne brassicae	Brassica oleracea	Amphorophora rubi	Rubus fruticosus	E	D	D	HH	0.0628466	0.943049	0.983706	0.900502
Brevicoryne brassicae	Brassica napus	Amphorophora rubi	Rubus idaeus	E	D	D	HH	0.0628466	0.858516	0.647272	0.935968
Brevicoryne brassicae	Brassica oleracea	Amphorophora rubi	Rubus idaeus	E	D	D	HH	0.0628466	0.848925	0.681318	0.99578
Sitobion avenae	Glyceria maxima	Brevicoryne brassicae	Brassica napus	E	D	D	HH	0.0628466	0.973904	0.989332	0.991216
Sitobion avenae	Hordeum murinum	Brevicoryne brassicae	Brassica napus	E	D	D	HH	0.0628466	0.952718	0.981988	0.919831
Sitobion avenae	Triticum sp	Brevicoryne brassicae	Brassica napus	E	D	D	HH	0.0628466	0.971294	0.992062	0.883068
Sitobion avenae	Glyceria maxima	Brevicoryne brassicae	Brassica oleracea	E	D	D	HH	0.0628466	0.968298	0.988504	0.986118
Sitobion avenae	Hordeum murinum	Brevicoryne brassicae	Brassica oleracea	E	D	D	HH	0.0628466	0.943049	0.979018	0.997129
Sitobion avenae	Triticum sp	Brevicoryne brassicae	Brassica oleracea	E	D	D	HH	0.0628466	0.960469	0.992382	0.990278
Sitobion avenae	Glyceria maxima	Macrosiphum geiQ	Anthriscus sylvestris	E	D	D	HH	0.0628466	0.499019	0.479936	0.996174
Sitobion avenae	Hordeum murinum	Macrosiphum geiQ	Anthriscus sylvestris	E	D	D	HH	0.0628466	0.69316	0.679017	0.984884
Sitobion avenae	Triticum sp	Macrosiphum geiQ	Anthriscus sylvestris	E	D	D	HH	0.0628466	0.567712	0.550264	0.988707
Sitobion avenae	Glyceria maxima	Macrosiphum geiQ	Geum urbanum	E	D	D	HH	0.0628466	0.479345	0.447153	0.941835
Sitobion avenae	Hordeum murinum	Macrosiphum geiQ	Geum urbanum	E	D	D	HH	0.0628466	0.640764	0.611377	0.931304
Sitobion avenae	Triticum sp	Macrosiphum geiQ	Geum urbanum	E	D	D	HH	0.0628466	0.604292	0.580301	0.825588
Acrythosiphon pisum	Medicago sativa	Hyperomyzus lactucae	Sonchus asper	NA	D	D	A	0.0628466	0.778671	0.74674	0.792633
Hyperomyzus lactucae	Sonchus asper	Acrythosiphon pisum	Lathyrus pratensis	NA	D	D	A	0.0628466	0.952206	0.954397	0.919897
Hyperomyzus lactucae	Sonchus asper	Acrythosiphon pisum	Vicia cracca	NA	D	D	A	0.0628466	0.778539	0.761892	0.949664
Aphis craccae	Vicia cracca	Aphis fabae	Cirsium arvense	NA	D	D	HH	0.0628466	0.982588	0.979571	0.988493
Aphis craccae	Vicia cracca	Aphis fabae	Rumex sp	NA	D	D	HH	0.0628466	0.983489	0.976046	0.977014
Aphis fabae	Beta vulgaris	Aphis craccae	Vicia cracca	NA	D	D	HH	0.0628466	0.969627	0.994289	0.983211
Brevicoryne brassicae	Brassica napus	Brachycaudus sp1	Cirsium arvense	NA	D	D	HH	0.0628466	0.996452	0.998268	0.739512
Brevicoryne brassicae	Brassica oleracea	Brachycaudus sp1	Cirsium arvense	NA	D	D	HH	0.0628466	0.998003	0.99838	0.992849
Macrosiphoniella artemesiae	Artemisia vulgaris	Uroleucon sonchi	Sonchus asper	NA	D	D	HH	0.0628466	0.758393	0.739645	0.891307
Macrosiphum geiQ	Anthriscus sylvestris	Macrosiphoniella oblonga	Artemisia vulgaris	NA	D	D	HH	0.0628466	0.980755	0.978909	0.983096
Macrosiphum geiQ	Geum urbanum	Macrosiphoniella oblonga	Artemisia vulgaris	NA	D	D	HH	0.0628466	0.995698	0.996313	0.970338
Uroleucon sonchi	Sonchus asper	Macrosiphoniella artemesiae	Artemisia vulgaris	NA	D	D	HH	0.0628466	0.424023	0.393424	0.99451
Uroleucon sp2	Cirsium arvense	Macrosiphoniella oblonga	Artemisia vulgaris	NA	D	D	HH	0.0628466	0.956586	0.939659	0.980657
Uroleucon sp2	Cirsium arvense	Macrosiphoniella oblonga	Artemisia vulgaris	NA	D	D	HH	0.0628466	0.994878	0.99476	0.975748
Sitobion avenae	Glyceria maxima	Dysaphis plantaginea	Malus sp	NA	D	D	HT	0.0628466	0.973556	0.994211	0.936125
Sitobion avenae	Hordeum murinum	Dysaphis plantaginea	Malus sp	NA	D	D	HT	0.0628466	0.983267	0.990707	0.988387
Sitobion avenae	Triticum sp	Dysaphis plantaginea	Malus sp	NA	D	D	HT	0.0628466	0.987257	0.992931	0.987136
Brevicoryne brassicae	Brassica oleracea	Macrosiphum geiQ	Anthriscus sylvestris	E	D	D	HH	0.064695	0.992226	0.994925	0.965698
Brevicoryne brassicae	Brassica oleracea	Macrosiphum geiQ	Geum urbanum	E	D	D	HH	0.064695	0.99317	0.993463	0.995271
Macrosiphum geiQ	Anthriscus sylvestris	Brevicoryne brassicae	Brassica napus	E	D	D	HH	0.064695	0.993388	0.995702	0.98385
Macrosiphum geiQ	Geum urbanum	Brevicoryne brassicae	Brassica napus	E	D	D	HH	0.064695	0.991793	0.992993	0.984934
Sitobion avenae	Glyceria maxima	Acrythosiphon pisum	Lathyrus pratensis	E	D	D	HH	0.064695	0.958749	0.96028	0.977885
Sitobion avenae	Hordeum murinum	Acrythosiphon pisum	Lathyrus pratensis	E	D	D	HH	0.064695	0.940997	0.943581	0.917426
Sitobion avenae	Triticum sp	Acrythosiphon pisum	Lathyrus pratensis	E	D	D	HH	0.064695	0.960773	0.966815	0.986262
Sitobion avenae	Glyceria maxima	Acrythosiphon pisum	Medicago sativa	E	D	D	HH	0.064695	0.484026	0.430776	0.967916
Sitobion avenae	Hordeum murinum	Acrythosiphon pisum	Medicago sativa	E	D	D	HH	0.064695	0.689909	0.650094	0.98167
Sitobion avenae	Triticum sp	Acrythosiphon pisum	Medicago sativa	E	D	D	HH	0.064695	0.613729	0.575815	0.966573
Sitobion avenae	Glyceria maxima	Acrythosiphon pisum	Vicia cracca	E	D	D	HH	0.064695	0.604705	0.582399	0.983063
Sitobion avenae	Hordeum murinum	Acrythosiphon pisum	Vicia cracca	E	D	D	HH	0.064695	0.862594	0.856557	0.991855
Sitobion avenae	Triticum sp	Acrythosiphon pisum	Vicia cracca	E	D	D	HH	0.064695	0.650369	0.631246	0.986734
Sitobion avenae	Glyceria maxima	Macrosiphum euphorbiae	Galium aparine	E	D	D	HH	0.064695	0.401684	0.297359	0.991553
Sitobion avenae	Hordeum murinum	Macrosiphum euphorbiae	Galium aparine	E	D	D	HH	0.064695	0.627503	0.543117	0.917026
Sitobion avenae	Triticum sp	Macrosiphum euphorbiae	Galium aparine	E	D	D	HH	0.064695	0.552486	0.486693	0.934428
Sitobion avenae	Glyceria maxima	Macrosiphum euphorbiae	Senecio jacobaea	E	D	D	HH	0.064695	0.416071	0.391509	0.916672
Sitobion avenae	Hordeum murinum	Macrosiphum euphorbiae	Senecio jacobaea	E	D	D	HH	0.064695	0.702732	0.690419	0.953611
Sitobion avenae	Triticum sp	Macrosiphum euphorbiae	Senecio jacobaea	E	D	D	HH	0.064695	0.263978	0.231718	0.912445
Sitobion avenae	Glyceria maxima	Macrosiphum euphorbiae	Sonchus asper	E	D	D	HH	0.064695	0.884339	0.882488	0.937925
Sitobion avenae	Hordeum murinum	Macrosiphum euphorbiae	Sonchus asper	E	D	D	HH	0.064695	0.867911	0.863178	0.66157
Sitobion avenae	Triticum sp	Macrosiphum euphorbiae	Sonchus asper	E	D	D	HH	0.064695	0.900981	0.901638	0.970491
Hyperomyzus lactucae	Sonchus asper	Brachycaudus sp1	Cirsium arvense	NA	D	D	A	0.064695	0.993099	0.993145	0.942593
Acrythosiphon pisum	Lathyrus pratensis	Uroleucon sonchi	Sonchus asper	NA	D	D	HH	0.064695	0.969843	0.97237	0.986157
Acrythosiphon pisum	Medicago sativa	Uroleucon sonchi	Sonchus asper	NA	D	D	HH	0.064695	0.847065	0.82887	0.919204
Acrythosiphon pisum	Vicia cracca	Uroleucon sonchi	Sonchus asper	NA	D	D	HH	0.064695	0.817177	0.806887	0.980923
Brachycaudus sp1	Cirsium arvense	Macrosiphum euphorbiae	Galium aparine	NA	D	D	HH	0.064695	0.993039	0.994944	0.893149
Macrosiphum euphorbiae	Senecio jacobaea	Brachycaudus sp1	Cirsium arvense	NA	D	D	HH	0.064695	0.996051	0.996451	0.990119
Macrosiphum euphorbiae	Sonchus asper	Brachycaudus sp1	Cirsium arvense	NA	D	D	HH	0.064695	0.995006	0.995979	0.92468
Megoura viciae	Lathyrus pratensis	Macrosiphoniella artemesiae	Artemisia vulgaris	NA	D	D	HH	0.064695	0.988197	0.990425	0.982682
Megoura viciae	Lathyrus pratensis	Macrosiphoniella artemesiae	Artemisia vulgaris	NA	D	D	HH	0.064695	0.993037	0.993789	0.868101
Megoura viciae	Lathyrus pratensis	Macrosiphum rosae	Dipsacus sp	NA	D	D	HH	0.064695	0.996429	0.996632	0.875654
Megoura viciae	Lathyrus pratensis	Macrosiphum rosae	Rosa sp	NA	D	D	HH	0.064695	0.988557	0.996773	0.988351
Microlophium carnosum	Urtica dioica	Amphorophora rubi	Rubus fruticosus	NA	D	D	HH	0.064695	0.679918	0.669209	0.973093
Microlophium carnosum	Urtica dioica	Amphorophora rubi	Rubus idaeus	NA	D	D	HH	0.064695	0.991707	0.994353	0.943874
Brevicoryne brassicae	Brassica napus	Dysaphis plantaginea	Malus sp	NA	D	D	HT	0.064695	0.963349	0.658378	0.984254
Brevicoryne brassicae	Brassica oleracea	Dysaphis plantaginea	Malus sp	NA	D	D	HT	0.064695	0.956038	0.829765	0.986576
Uroleucon sp2	Cirsium arvense	Dysaphis plantaginea	Malus sp	NA	D	D	HT	0.064695	0.981087	0.990379	0.987884
Uroleucon sp2	Cirsium arvense	Dysaphis plantaginea	Malus sp	NA	D	D	HT	0.064695	0.981445	0.983881	0.975993
Macrosiphum rosae	Dipsacus sp	Amphorophora rubi	Rubus fruticosus	E	D	D	HH	0.0665434	0.721821	0.707088	0.936334
Macrosiphum rosae	Rosa sp	Amphorophora rubi	Rubus fruticosus	E	D	D	HH	0.0665434	0.705376	0.699757	0.983096
Macrosiphum rosae	Dipsacus sp	Amphorophora rubi	Rubus idaeus	E	D	D	HH	0.0665434	0.986318	0.991148	0.964628
Macrosiphum rosae	Rosa sp	Amphorophora rubi	Rubus idaeus	E	D	D	HH	0.0665434	0.978556	0.991018	0.98581
Microlophium carnosum	Urtica dioica	Uroleucon sonchi	Sonchus asper	NA	D	D	HH	0.0665434	0.993357	0.994394	0.967559
Sitobion avenae	Glyceria maxima	Microlophium carnosum	Urtica dioica	NA	D	D	HH	0.0665434	0.98216	0.982733	0.912332
Sitobion avenae	Hordeum murinum	Microlophium carnosum	Urtica dioica	NA	D	D	HH	0.0665434	0.97118	0.970819	0.896657
Sitobion avenae	Triticum sp	Microlophium carnosum	Urtica dioica	NA	D	D	HH	0.0665434	0.988191	0.989161	0.850923
Uroleucon sonchi	Sonchus asper	Macrosiphum rosae	Dipsacus sp	NA	D	D	HH	0.0665434	0.8834	0.870924	0.991177
Uroleucon sonchi	Sonchus asper	Macrosiphum rosae	Rosa sp	NA	D	D	HH	0.0665434	0.871701	0.869105	0.990941
Macrosiphum geiQ	Anthriscus sylvestris	Dysaphis plantaginea	Malus sp	NA	D	D	HT	0.0665434	0.996765	0.997614	0.971773
Macrosiphum geiQ	Geum urbanum	Dysaphis plantaginea	Malus sp	NA	D	D	HT	0.0665434	0.995283	0.995216	0.987237
Brevicoryne brassicae	Brassica oleracea	Uroleucon sonchi	Sonchus asper	NA	D	D	HH	0.0665434	0.954616	0.989913	0.858976
Macrosiphoniella oblonga	Artemisia vulgaris	Macrosiphum euphorbiae	Galium aparine	NA	D	D	HH	0.0665434	0.993719	0.994347	0.938735
Macrosiphum euphorbiae	Senecio jacobaea	Macrosiphoniella oblonga	Artemisia vulgaris	NA	D	D	HH	0.0665434	0.996875	0.997295	0.976439
Macrosiphum euphorbiae	Sonchus asper	Macrosiphoniella oblonga	Artemisia vulgaris	NA	D	D	HH	0.0665434	0.994325	0.99535	0.958641
Macrosiphum geiQ	Anthriscus sylvestris	Uroleucon sp2	Cirsium arvense	NA	D	D	HH	0.0665434	0.698276	0.687162	0.985894
Macrosiphum geiQ	Anthriscus sylvestris	Uroleucon sp2	Cirsium arvense	NA	D	D	HH	0.0665434	0.893768	0.897274	0.992908
Megoura viciae	Lathyrus pratensis	Macrosiphoniella oblonga	Artemisia vulgaris	NA	D	D	HH	0.0665434	0.996357	0.996054	0.975088
Uroleucon sonchi	Sonchus asper	Brevicoryne brassicae	Brassica napus	NA	D	D	HH	0.0665434	0.939839	0.988125	0.985445
Uroleucon sp2	Cirsium arvense	Macrosiphum geiQ	Geum urbanum	NA	D	D	HH	0.0665434	0.70377	0.672213	0.858878
Uroleucon sp2	Cirsium arvense	Macrosiphum geiQ	Geum urbanum	NA	D	D	HH	0.0665434	0.994826	0.994635	0.751405
Aphis urticata	Urtica dioica	Schizolachnus obscurus	Pinus nigra	NA	D	D	HT	0.0665434	0.996663	0.996975	0.827822
Schizolachnus obscurus	Pinus nigra	Aphis urticata	Urtica dioica	NA	D	D	HT	0.0665434	0.996675	0.998845	0.985207
Acrythosiphon pisum	Lathyrus pratensis	Amphorophora rubi	Rubus fruticosus	E	D	D	HH	0.0683919	0.863934	0.858232	0.972309
Acrythosiphon pisum	Medicago sativa	Amphorophora rubi	Rubus fruticosus	E	D	D	HH	0.0683919	0.993731	0.994124	0.978108
Acrythosiphon pisum	Vicia cracca	Amphorophora rubi	Rubus fruticosus	E	D	D	HH	0.0683919	0.622863	0.599252	0.964684
Acrythosiphon pisum	Lathyrus pratensis	Amphorophora rubi	Rubus idaeus	E	D	D	HH	0.0683919	0.962857	0.978632	0.801355
Acrythosiphon pisum	Medicago sativa	Amphorophora rubi	Rubus idaeus	E	D	D	HH	0.0683919	0.992973	0.993403	0.846668
Acrythosiphon pisum	Vicia cracca	Amphorophora rubi	Rubus idaeus	E	D	D	HH	0.0683919	0.984255	0.990764	0.747623
Acrythosiphon pisum	Lathyrus pratensis	Macrosiphum rosae	Dipsacus sp	E	D	D	HH	0.0683919	0.940812	0.937652	0.883762
Acrythosiphon pisum	Medicago sativa	Macrosiphum rosae	Dipsacus sp	E	D	D	HH	0.0683919	0.785228	0.757317	0.942252
Acrythosiphon pisum	Vicia cracca	Macrosiphum rosae	Dipsacus sp	E	D	D	HH	0.0683919	0.640545	0.616338	0.768593
Acrythosiphon pisum	Lathyrus pratensis	Macrosiphum rosae	Rosa sp	E	D	D	HH	0.0683919	0.935256	0.936186	0.653065
Acrythosiphon pisum	Medicago sativa	Macrosiphum rosae	Rosa sp	E	D	D	HH	0.0683919	0.782695	0.758119	0.632259
Acrythosiphon pisum	Vicia cracca	Macrosiphum rosae	Rosa sp	E	D	D	HH	0.0683919	0.643362	0.627813	0.117818
Hyperomyzus lactucae	Sonchus asper	Macrosiphum rosae	Dipsacus sp	NA	D	D	A	0.0683919	0.8491	0.829373	0.814237
Hyperomyzus lactucae	Sonchus asper	Macrosiphum rosae	Rosa sp	NA	D	D	A	0.0683919	0.841933	0.832075	0.888392
Hyperomyzus lactucae	Sonchus asper	Microlophium carnosum	Urtica dioica	NA	D	D	A	0.0683919	0.988009	0.988268	0.915091
Aphis fabae	Beta vulgaris	Aphis ruborum	Rubus fruticosus	NA	D	D	HH	0.0683919	0.993232	0.997883	0.658239
Aphis fabae	Cirsium arvense	Aphis ruborum	Rubus fruticosus	NA	D	D	HH	0.0683919	0.987964	0.988657	0.517866
Aphis ruborum	Rubus fruticosus	Aphis fabae	Rumex sp	NA	D	D	HH	0.0683919	0.901671	0.82584	0.427293
Brachycaudus sp1	Cirsium arvense	Macrosiphum rosae	Rosa sp	NA	D	D	HH	0.0683919	0.620645	0.613535	0.786578
Macrosiphoniella artemesiae	Artemisia vulgaris	Amphorophora rubi	Rubus fruticosus	NA	D	D	HH	0.0683919	0.984348	0.9887	0.682103
Macrosiphoniella artemesiae	Artemisia vulgaris	Amphorophora rubi	Rubus fruticosus	NA	D	D	HH	0.0683919	0.988477	0.993828	0.752876
Macrosiphoniella artemesiae	Artemisia vulgaris	Amphorophora rubi	Rubus idaeus	NA	D	D	HH	0.0683919	0.981834	0.985577	0.885546
Macrosiphoniella artemesiae	Artemisia vulgaris	Amphorophora rubi	Rubus idaeus	NA	D	D	HH	0.0683919	0.988048	0.992909	0.991829
Macrosiphum euphorbiae	Senecio jacobaea	Uroleucon sp2	Cirsium arvense	NA	D	D	HH	0.0683919	0.693616	0.675955	0.797966
Macrosiphum euphorbiae	Senecio jacobaea	Uroleucon sp2	Cirsium arvense	NA	D	D	HH	0.0683919	0.989553	0.994869	0.912403
Macrosiphum rosae	Dipsacus sp	Brachycaudus sp1	Cirsium arvense	NA	D	D	HH	0.0683919	0.535717	0.531759	0.990666
Sitobion avenae	Glyceria maxima	Uroleucon sp2	Cirsium arvense	NA	D	D	HH	0.0683919	0.536189	0.486486	0.927808
Sitobion avenae	Glyceria maxima	Uroleucon sp2	Cirsium arvense	NA	D	D	HH	0.0683919	0.983543	0.992425	0.969337
Sitobion avenae	Hordeum murinum	Uroleucon sp2	Cirsium arvense	NA	D	D	HH	0.0683919	0.7635	0.741327	0.998099
Sitobion avenae	Hordeum murinum	Uroleucon sp2	Cirsium arvense	NA	D	D	HH	0.0683919	0.974289	0.988768	0.989046
Sitobion avenae	Triticum sp	Uroleucon sp2	Cirsium arvense	NA	D	D	HH	0.0683919	0.613326	0.582728	0.999004
Sitobion avenae	Triticum sp	Uroleucon sp2	Cirsium arvense	NA	D	D	HH	0.0683919	0.975744	0.992823	0.963409
Uroleucon sp2	Cirsium arvense	Macrosiphum euphorbiae	Galium aparine	NA	D	D	HH	0.0683919	0.629535	0.539525	0.995586
Uroleucon sp2	Cirsium arvense	Macrosiphum euphorbiae	Galium aparine	NA	D	D	HH	0.0683919	0.99039	0.99105	0.998533
Uroleucon sp2	Cirsium arvense	Macrosiphum euphorbiae	Sonchus asper	NA	D	D	HH	0.0683919	0.825607	0.814789	0.993571
Uroleucon sp2	Cirsium arvense	Macrosiphum euphorbiae	Sonchus asper	NA	D	D	HH	0.0683919	0.986291	0.991671	0.930026
Macrosiphum euphorbiae	Galium aparine	Dysaphis plantaginea	Malus sp	NA	D	D	HT	0.0683919	0.992322	0.991223	0.991866
Macrosiphum euphorbiae	Senecio jacobaea	Dysaphis plantaginea	Malus sp	NA	D	D	HT	0.0683919	0.992796	0.996638	0.805522
Macrosiphum euphorbiae	Sonchus asper	Dysaphis plantaginea	Malus sp	NA	D	D	HT	0.0683919	0.989507	0.992835	0.995348
Uroleucon sp2	Cirsium arvense	Brachycaudus sp1	Cirsium arvense	NA	S	S	HH	0.0683919	0.995963	0.996286	0.988038
Uroleucon sp2	Cirsium arvense	Brachycaudus sp1	Cirsium arvense	NA	S	S	HH	0.0683919	0.996926	0.997856	0.980174
Schizolachnus pineti	Pinus sylvestris	Cinara sp6	Pinus sylvestris	NA	S	S	TT	0.0683919	0.974688	0.99519	0.98371
Acrythosiphon pisum	Lathyrus pratensis	Uroleucon sp2	Cirsium arvense	NA	D	D	HH	0.0702403	0.835896	0.80945	0.942949
Acrythosiphon pisum	Medicago sativa	Uroleucon sp2	Cirsium arvense	NA	D	D	HH	0.0702403	0.664253	0.615004	0.988962
Acrythosiphon pisum	Medicago sativa	Uroleucon sp2	Cirsium arvense	NA	D	D	HH	0.0702403	0.92589	0.913096	0.944822
Acrythosiphon pisum	Vicia cracca	Uroleucon sp2	Cirsium arvense	NA	D	D	HH	0.0702403	0.914952	0.915546	0.979947
Aphis craccae	Vicia cracca	Amphorophora rubi	Rubus fruticosus	NA	D	D	HH	0.0702403	0.956085	0.967231	0.987577
Aphis craccae	Vicia cracca	Amphorophora rubi	Rubus idaeus	NA	D	D	HH	0.0702403	0.95952	0.98287	0.972621
Aphis craccae	Vicia cracca	Aphis urticata	Urtica dioica	NA	D	D	HH	0.0702403	0.982129	0.987679	0.979629
Brevicoryne brassicae	Brassica napus	Macrosiphoniella oblonga	Artemisia vulgaris	NA	D	D	HH	0.0702403	0.989727	0.990241	0.962297
Brevicoryne brassicae	Brassica oleracea	Macrosiphoniella oblonga	Artemisia vulgaris	NA	D	D	HH	0.0702403	0.995145	0.994753	0.991272
Brevicoryne brassicae	Brassica oleracea	Microlophium carnosum	Urtica dioica	NA	D	D	HH	0.0702403	0.99538	0.995809	0.851587
Brevicoryne brassicae	Brassica oleracea	Uroleucon sp2	Cirsium arvense	NA	D	D	HH	0.0702403	0.937006	0.985586	0.927981
Brevicoryne brassicae	Brassica oleracea	Uroleucon sp2	Cirsium arvense	NA	D	D	HH	0.0702403	0.937059	0.988822	0.991871
Macrosiphoniella oblonga	Artemisia vulgaris	Amphorophora rubi	Rubus fruticosus	NA	D	D	HH	0.0702403	0.989379	0.992129	0.803252
Macrosiphoniella oblonga	Artemisia vulgaris	Amphorophora rubi	Rubus idaeus	NA	D	D	HH	0.0702403	0.987166	0.988248	0.953148
Macrosiphoniella oblonga	Artemisia vulgaris	Macrosiphum rosae	Rosa sp	NA	D	D	HH	0.0702403	0.994759	0.996585	0.942127
Macrosiphum rosae	Dipsacus sp	Macrosiphoniella oblonga	Artemisia vulgaris	NA	D	D	HH	0.0702403	0.994405	0.996394	0.947088
Microlophium carnosum	Urtica dioica	Brevicoryne brassicae	Brassica napus	NA	D	D	HH	0.0702403	0.994241	0.995566	0.97237
Microlophium carnosum	Urtica dioica	Uroleucon sp2	Cirsium arvense	NA	D	D	HH	0.0702403	0.993877	0.99466	0.948191
Uroleucon sp2	Cirsium arvense	Acrythosiphon pisum	Lathyrus pratensis	NA	D	D	HH	0.0702403	0.963035	0.967806	0.984752
Uroleucon sp2	Cirsium arvense	Acrythosiphon pisum	Vicia cracca	NA	D	D	HH	0.0702403	0.640904	0.608722	0.979784
Uroleucon sp2	Cirsium arvense	Brevicoryne brassicae	Brassica napus	NA	D	D	HH	0.0702403	0.936717	0.982093	0.927339
Uroleucon sp2	Cirsium arvense	Brevicoryne brassicae	Brassica napus	NA	D	D	HH	0.0702403	0.941913	0.990817	0.98265
Uroleucon sp2	Cirsium arvense	Microlophium carnosum	Urtica dioica	NA	D	D	HH	0.0702403	0.996404	0.997046	0.397131
Aphis urticata	Urtica dioica	Schizolachnus pineti	Pinus sylvestris	NA	D	D	HT	0.0702403	0.995644	0.997029	0.75484
Macrosiphoniella artemesiae	Artemisia vulgaris	Dysaphis plantaginea	Malus sp	NA	D	D	HT	0.0702403	0.992306	0.994997	0.977654
Macrosiphoniella artemesiae	Artemisia vulgaris	Dysaphis plantaginea	Malus sp	NA	D	D	HT	0.0702403	0.993483	0.99402	0.992548
Schizolachnus obscurus	Pinus nigra	Cinara sp6	Pinus sylvestris	NA	D	D	TT	0.0702403	0.978025	0.99864	0.994346
Schizolachnus obscurus	Pinus nigra	Cinara sp6	Pinus sylvestris	NA	D	D	TT	0.0702403	0.993426	0.995067	0.990626
Schizolachnus obscurus	Pinus nigra	Dysaphis plantaginea	Malus sp	NA	D	D	TT	0.0702403	0.400452	0.979673	0.921659
Schizolachnus obscurus	Pinus nigra	Dysaphis plantaginea	Malus sp	NA	D	D	TT	0.0702403	0.986106	0.972468	0.967112
Macrosiphoniella artemesiae	Artemisia vulgaris	Macrosiphoniella oblonga	Artemisia vulgaris	NA	S	S	HH	0.0702403	0.994916	0.996411	0.921722
Macrosiphoniella artemesiae	Artemisia vulgaris	Macrosiphoniella oblonga	Artemisia vulgaris	NA	S	S	HH	0.0702403	0.99586	0.996123	0.926107
Hyperomyzus lactucae	Sonchus asper	Macrosiphoniella artemesiae	Artemisia vulgaris	NA	D	D	A	0.0720887	0.785698	0.773201	0.892347
Macrosiphoniella artemesiae	Artemisia vulgaris	Hyperomyzus lactucae	Sonchus asper	NA	D	D	A	0.0720887	0.645632	0.611643	0.901661
Acrythosiphon pisum	Lathyrus pratensis	Brachycaudus sp1	Cirsium arvense	NA	D	D	HH	0.0720887	0.975318	0.974794	0.884509
Acrythosiphon pisum	Medicago sativa	Brachycaudus sp1	Cirsium arvense	NA	D	D	HH	0.0720887	0.997135	0.997138	0.882603
Acrythosiphon pisum	Vicia cracca	Brachycaudus sp1	Cirsium arvense	NA	D	D	HH	0.0720887	0.852129	0.844781	0.867611
Aphis urticata	Urtica dioica	Aphis ruborum	Rubus fruticosus	NA	D	D	HH	0.0720887	0.992185	0.993474	0.905903
Macrosiphoniella artemesiae	Artemisia vulgaris	Uroleucon sp2	Cirsium arvense	NA	D	D	HH	0.0720887	0.991174	0.996527	0.982725
Uroleucon sp2	Cirsium arvense	Macrosiphoniella artemesiae	Artemisia vulgaris	NA	D	D	HH	0.0720887	0.480947	0.42307	0.98967
Uroleucon sp2	Cirsium arvense	Macrosiphoniella artemesiae	Artemisia vulgaris	NA	D	D	HH	0.0720887	0.629835	0.605181	0.989803
Uroleucon sp2	Cirsium arvense	Macrosiphoniella artemesiae	Artemisia vulgaris	NA	D	D	HH	0.0720887	0.993995	0.995589	0.982124
Brevicoryne brassicae	Brassica oleracea	Schizolachnus obscurus	Pinus nigra	NA	D	D	HT	0.0720887	0.988567	0.98126	0.990661
Schizolachnus obscurus	Pinus nigra	Brevicoryne brassicae	Brassica napus	NA	D	D	HT	0.0720887	0.977258	0.967468	0.927037
Schizolachnus obscurus	Pinus nigra	Brevicoryne brassicae	Brassica napus	NA	D	D	HT	0.0720887	0.989048	0.983576	0.931539
Schizolachnus obscurus	Pinus nigra	Brevicoryne brassicae	Brassica oleracea	NA	D	D	HT	0.0720887	0.980649	0.985469	0.966615
Brevicoryne brassicae	Brassica napus	Macrosiphum rosae	Dipsacus sp	E	D	D	HH	0.0739372	0.990993	0.994082	0.991324
Brevicoryne brassicae	Brassica oleracea	Macrosiphum rosae	Dipsacus sp	E	D	D	HH	0.0739372	0.994027	0.994877	0.97579
Brevicoryne brassicae	Brassica napus	Macrosiphum rosae	Rosa sp	E	D	D	HH	0.0739372	0.980563	0.994183	0.990176
Brevicoryne brassicae	Brassica oleracea	Macrosiphum rosae	Rosa sp	E	D	D	HH	0.0739372	0.984573	0.994176	0.901599
Hyperomyzus lactucae	Sonchus asper	Macrosiphoniella oblonga	Artemisia vulgaris	NA	D	D	A	0.0739372	0.994812	0.994769	0.930051
Brachycaudus sp1	Cirsium arvense	Macrosiphoniella oblonga	Artemisia vulgaris	NA	D	D	HH	0.0739372	0.996871	0.998433	0.929691
Macrosiphoniella artemesiae	Artemisia vulgaris	Microlophium carnosum	Urtica dioica	NA	D	D	HH	0.0739372	0.995545	0.996493	0.969838
Microlophium carnosum	Urtica dioica	Macrosiphoniella artemesiae	Artemisia vulgaris	NA	D	D	HH	0.0739372	0.995569	0.996626	0.932199
Sitobion avenae	Glyceria maxima	Brachycaudus sp1	Cirsium arvense	NA	D	D	HH	0.0739372	0.995746	0.996594	0.956003
Sitobion avenae	Hordeum murinum	Brachycaudus sp1	Cirsium arvense	NA	D	D	HH	0.0739372	0.996101	0.99686	0.837677
Sitobion avenae	Triticum sp	Brachycaudus sp1	Cirsium arvense	NA	D	D	HH	0.0739372	0.994428	0.995842	0.83234
Macrosiphum rosae	Dipsacus sp	Dysaphis plantaginea	Malus sp	NA	D	D	HT	0.0739372	0.991955	0.993623	0.96041
Macrosiphum rosae	Rosa sp	Dysaphis plantaginea	Malus sp	NA	D	D	HT	0.0739372	0.990073	0.993534	0.80258
Schizolachnus obscurus	Pinus nigra	Brachycaudus sp1	Cirsium arvense	NA	D	D	HT	0.0739372	0.995117	0.997159	0.790477
Schizolachnus obscurus	Pinus nigra	Brachycaudus sp1	Cirsium arvense	NA	D	D	HT	0.0739372	0.99868	0.999226	0.963202
Schizolachnus pineti	Pinus sylvestris	Dysaphis plantaginea	Malus sp	NA	D	D	TT	0.0739372	0.874896	0.980004	0.992397
Aphis fabae	Beta vulgaris	Brevicoryne brassicae	Brassica napus	E	D	D	HH	0.0739372	0.919968	0.575967	0.736031
Aphis fabae	Cirsium arvense	Brevicoryne brassicae	Brassica napus	E	D	D	HH	0.0739372	0.985489	0.991273	0.978157
Brevicoryne brassicae	Brassica oleracea	Aphis fabae	Beta vulgaris	E	D	D	HH	0.0739372	0.900313	0.65033	0.981324
Brevicoryne brassicae	Brassica oleracea	Aphis fabae	Cirsium arvense	E	D	D	HH	0.0739372	0.986413	0.993903	0.904274
Brevicoryne brassicae	Brassica napus	Aphis fabae	Rumex sp	E	D	D	HH	0.0739372	0.98597	0.957491	0.893081
Brevicoryne brassicae	Brassica oleracea	Aphis fabae	Rumex sp	E	D	D	HH	0.0739372	0.98651	0.961431	0.814036
Aphis craccae	Vicia cracca	Aphis ruborum	Rubus fruticosus	NA	D	D	HH	0.0739372	0.809989	0.806826	0.844458
Aphis craccae	Vicia cracca	Macrosiphum euphorbiae	Galium aparine	NA	D	D	HH	0.0739372	0.98834	0.987325	0.972924
Aphis craccae	Vicia cracca	Macrosiphum euphorbiae	Sonchus asper	NA	D	D	HH	0.0739372	0.983024	0.987773	0.911488
Macrosiphum euphorbiae	Senecio jacobaea	Aphis craccae	Vicia cracca	NA	D	D	HH	0.0739372	0.982326	0.990621	0.922345
Aphis fabae	Beta vulgaris	Schizolachnus pineti	Pinus sylvestris	NA	D	D	HT	0.0739372	0.988592	0.985026	0.969603
Aphis fabae	Cirsium arvense	Schizolachnus pineti	Pinus sylvestris	NA	D	D	HT	0.0739372	0.991852	0.99034	0.966951
Schizolachnus pineti	Pinus sylvestris	Aphis fabae	Rumex sp	NA	D	D	HT	0.0739372	0.987508	0.96874	0.962649
Acrythosiphon pisum	Lathyrus pratensis	Aphis craccae	Vicia cracca	NA	D	D	HH	0.0757856	0.963773	0.963032	0.967773
Acrythosiphon pisum	Medicago sativa	Aphis craccae	Vicia cracca	NA	D	D	HH	0.0757856	0.990313	0.988831	0.957915
Aphis craccae	Vicia cracca	Uroleucon sonchi	Sonchus asper	NA	D	D	HH	0.0757856	0.969348	0.983396	0.96402
Brevicoryne brassicae	Brassica napus	Aphis ruborum	Rubus fruticosus	NA	D	D	HH	0.0757856	0.992323	0.995508	0.982241
Brevicoryne brassicae	Brassica oleracea	Aphis ruborum	Rubus fruticosus	NA	D	D	HH	0.0757856	0.9931	0.99586	0.996372
Megoura viciae	Lathyrus pratensis	Aphis fabae	Beta vulgaris	NA	D	D	HH	0.0757856	0.966614	0.725136	0.995623
Megoura viciae	Lathyrus pratensis	Aphis fabae	Cirsium arvense	NA	D	D	HH	0.0757856	0.99345	0.994313	0.996864
Megoura viciae	Lathyrus pratensis	Aphis fabae	Rumex sp	NA	D	D	HH	0.0757856	0.992067	0.966939	0.995413
Acrythosiphon pisum	Lathyrus pratensis	Dysaphis plantaginea	Malus sp	NA	D	D	HT	0.0757856	0.98082	0.978953	0.970694
Acrythosiphon pisum	Medicago sativa	Dysaphis plantaginea	Malus sp	NA	D	D	HT	0.0757856	0.997196	0.996767	0.984052
Acrythosiphon pisum	Vicia cracca	Dysaphis plantaginea	Malus sp	NA	D	D	HT	0.0757856	0.986234	0.992203	0.912587
Aphis fabae	Beta vulgaris	Schizolachnus obscurus	Pinus nigra	NA	D	D	HT	0.0757856	0.990572	0.983005	0.898333
Aphis fabae	Cirsium arvense	Schizolachnus obscurus	Pinus nigra	NA	D	D	HT	0.0757856	0.992641	0.989409	0.946088
Schizolachnus obscurus	Pinus nigra	Aphis fabae	Beta vulgaris	NA	D	D	HT	0.0757856	0.993267	0.985353	0.950068
Schizolachnus obscurus	Pinus nigra	Aphis fabae	Cirsium arvense	NA	D	D	HT	0.0757856	0.996206	0.995644	0.968685
Schizolachnus obscurus	Pinus nigra	Aphis fabae	Rumex sp	NA	D	D	HT	0.0757856	0.989508	0.969043	0.946169
Schizolachnus obscurus	Pinus nigra	Aphis fabae	Rumex sp	NA	D	D	HT	0.0757856	0.995296	0.989149	0.955005
Schizolachnus obscurus	Pinus nigra	Uroleucon sonchi	Sonchus asper	NA	D	D	HT	0.0757856	0.991794	0.993519	0.944562
Uroleucon sonchi	Sonchus asper	Schizolachnus obscurus	Pinus nigra	NA	D	D	HT	0.0757856	0.985744	0.985657	0.806696
Uroleucon sonchi	Sonchus asper	Schizolachnus pineti	Pinus sylvestris	NA	D	D	HT	0.0757856	0.983722	0.984152	0.74286
Acrythosiphon pisum	Vicia cracca	Aphis craccae	Vicia cracca	NA	S	S	HH	0.0757856	0.974265	0.980916	0.957531
Hyperomyzus lactucae	Sonchus asper	Aphis fabae	Beta vulgaris	NA	D	D	A	0.077634	0.970572	0.992912	0.889021
Hyperomyzus lactucae	Sonchus asper	Aphis fabae	Cirsium arvense	NA	D	D	A	0.077634	0.985057	0.980874	0.988225
Hyperomyzus lactucae	Sonchus asper	Aphis fabae	Rumex sp	NA	D	D	A	0.077634	0.837623	0.523322	0.982347
Acrythosiphon pisum	Lathyrus pratensis	Macrosiphoniella oblonga	Artemisia vulgaris	NA	D	D	HH	0.077634	0.95149	0.936464	0.964267
Acrythosiphon pisum	Medicago sativa	Macrosiphoniella oblonga	Artemisia vulgaris	NA	D	D	HH	0.077634	0.974612	0.970061	0.962554
Acrythosiphon pisum	Vicia cracca	Macrosiphoniella oblonga	Artemisia vulgaris	NA	D	D	HH	0.077634	0.971376	0.967153	0.968979
Aphis fabae	Beta vulgaris	Brachycaudus sp1	Cirsium arvense	NA	D	D	HH	0.077634	0.997429	0.999111	0.946584
Brachycaudus sp1	Cirsium arvense	Aphis fabae	Rumex sp	NA	D	D	HH	0.077634	0.991337	0.994422	0.9268
Megoura viciae	Lathyrus pratensis	Schizolachnus obscurus	Pinus nigra	NA	D	D	HT	0.077634	0.991011	0.987774	0.907371
Schizolachnus obscurus	Pinus nigra	Amphorophora rubi	Rubus fruticosus	NA	D	D	HT	0.077634	0.979668	0.98145	0.977586
Schizolachnus obscurus	Pinus nigra	Amphorophora rubi	Rubus fruticosus	NA	D	D	HT	0.077634	0.987334	0.994119	0.987573
Schizolachnus obscurus	Pinus nigra	Amphorophora rubi	Rubus idaeus	NA	D	D	HT	0.077634	0.970632	0.962981	0.975217
Schizolachnus obscurus	Pinus nigra	Amphorophora rubi	Rubus idaeus	NA	D	D	HT	0.077634	0.986449	0.97987	0.897321
Schizolachnus obscurus	Pinus nigra	Megoura viciae	Lathyrus pratensis	NA	D	D	HT	0.077634	0.990148	0.976285	0.927285
Aphis fabae	Cirsium arvense	Brachycaudus sp1	Cirsium arvense	NA	S	S	HH	0.077634	0.782321	0.724671	0.896767
Aphis craccae	Vicia cracca	Macrosiphum geiQ	Geum urbanum	NA	D	D	HH	0.077634	0.991481	0.990466	0.928089
Aphis urticata	Urtica dioica	Brevicoryne brassicae	Brassica napus	NA	D	D	HH	0.077634	0.990431	0.997624	0.904505
Brevicoryne brassicae	Brassica oleracea	Aphis urticata	Urtica dioica	NA	D	D	HH	0.077634	0.986991	0.996887	0.84795
Macrosiphoniella artemesiae	Artemisia vulgaris	Macrosiphum euphorbiae	Galium aparine	NA	D	D	HH	0.077634	0.456501	0.364868	0.90849
Macrosiphoniella artemesiae	Artemisia vulgaris	Macrosiphum euphorbiae	Galium aparine	NA	D	D	HH	0.077634	0.603077	0.561991	0.868469
Macrosiphoniella artemesiae	Artemisia vulgaris	Macrosiphum euphorbiae	Sonchus asper	NA	D	D	HH	0.077634	0.631216	0.622345	0.799353
Macrosiphoniella artemesiae	Artemisia vulgaris	Macrosiphum euphorbiae	Sonchus asper	NA	D	D	HH	0.077634	0.877538	0.874958	0.964877
Macrosiphum euphorbiae	Senecio jacobaea	Macrosiphoniella artemesiae	Artemisia vulgaris	NA	D	D	HH	0.077634	0.478721	0.461413	0.953225
Macrosiphum euphorbiae	Senecio jacobaea	Macrosiphoniella artemesiae	Artemisia vulgaris	NA	D	D	HH	0.077634	0.505687	0.492978	0.911129
Macrosiphum geiQ	Anthriscus sylvestris	Aphis craccae	Vicia cracca	NA	D	D	HH	0.077634	0.991118	0.9917	0.993506
Schizolachnus pineti	Pinus sylvestris	Amphorophora rubi	Rubus fruticosus	NA	D	D	HT	0.0794824	0.975962	0.983164	0.984785
Schizolachnus pineti	Pinus sylvestris	Amphorophora rubi	Rubus idaeus	NA	D	D	HT	0.0794824	0.973642	0.967718	0.981318
Hyperomyzus lactucae	Sonchus asper	Aphis ruborum	Rubus fruticosus	NA	D	D	A	0.0794824	0.838095	0.810352	0.993332
Acrythosiphon pisum	Lathyrus pratensis	Macrosiphoniella artemesiae	Artemisia vulgaris	NA	D	D	HH	0.0794824	0.983527	0.984139	0.992181
Acrythosiphon pisum	Medicago sativa	Macrosiphoniella artemesiae	Artemisia vulgaris	NA	D	D	HH	0.0794824	0.539584	0.497587	0.984202
Acrythosiphon pisum	Medicago sativa	Macrosiphoniella artemesiae	Artemisia vulgaris	NA	D	D	HH	0.0794824	0.665975	0.645166	0.908317
Acrythosiphon pisum	Vicia cracca	Macrosiphoniella artemesiae	Artemisia vulgaris	NA	D	D	HH	0.0794824	0.669595	0.656002	0.885139
Aphis craccae	Vicia cracca	Brevicoryne brassicae	Brassica napus	NA	D	D	HH	0.0794824	0.964933	0.991823	0.862664
Aphis craccae	Vicia cracca	Macrosiphum rosae	Dipsacus sp	NA	D	D	HH	0.0794824	0.983886	0.983047	0.885453
Aphis craccae	Vicia cracca	Macrosiphum rosae	Rosa sp	NA	D	D	HH	0.0794824	0.975433	0.980559	0.862795
Brevicoryne brassicae	Brassica oleracea	Aphis craccae	Vicia cracca	NA	D	D	HH	0.0794824	0.933157	0.988469	0.799358
Macrosiphoniella artemesiae	Artemisia vulgaris	Acrythosiphon pisum	Lathyrus pratensis	NA	D	D	HH	0.0794824	0.977574	0.978004	0.954862
Macrosiphoniella artemesiae	Artemisia vulgaris	Acrythosiphon pisum	Vicia cracca	NA	D	D	HH	0.0794824	0.579531	0.554448	0.976229
Macrosiphoniella artemesiae	Artemisia vulgaris	Brachycaudus sp1	Cirsium arvense	NA	D	D	HH	0.0794824	0.994696	0.996205	0.935168
Macrosiphoniella artemesiae	Artemisia vulgaris	Brachycaudus sp1	Cirsium arvense	NA	D	D	HH	0.0794824	0.995923	0.996307	0.834827
Macrosiphoniella artemesiae	Artemisia vulgaris	Macrosiphum geiQ	Geum urbanum	NA	D	D	HH	0.0794824	0.532289	0.509527	0.874362
Macrosiphoniella artemesiae	Artemisia vulgaris	Macrosiphum geiQ	Geum urbanum	NA	D	D	HH	0.0794824	0.643135	0.631992	0.78439
Macrosiphum geiQ	Anthriscus sylvestris	Macrosiphoniella artemesiae	Artemisia vulgaris	NA	D	D	HH	0.0794824	0.567309	0.555639	0.916821
Macrosiphum geiQ	Anthriscus sylvestris	Macrosiphoniella artemesiae	Artemisia vulgaris	NA	D	D	HH	0.0794824	0.619936	0.611459	0.927287
Microlophium carnosum	Urtica dioica	Macrosiphoniella oblonga	Artemisia vulgaris	NA	D	D	HH	0.0794824	0.997337	0.997946	0.892303
Sitobion avenae	Glyceria maxima	Macrosiphoniella oblonga	Artemisia vulgaris	NA	D	D	HH	0.0794824	0.996037	0.99621	0.886806
Sitobion avenae	Hordeum murinum	Macrosiphoniella oblonga	Artemisia vulgaris	NA	D	D	HH	0.0794824	0.995322	0.995619	0.933432
Sitobion avenae	Triticum sp	Macrosiphoniella oblonga	Artemisia vulgaris	NA	D	D	HH	0.0794824	0.995945	0.996432	0.895532
Acrythosiphon pisum	Lathyrus pratensis	Schizolachnus obscurus	Pinus nigra	NA	D	D	HT	0.0794824	0.986176	0.985002	0.907518
Acrythosiphon pisum	Medicago sativa	Schizolachnus obscurus	Pinus nigra	NA	D	D	HT	0.0794824	0.992412	0.992067	0.959719
Acrythosiphon pisum	Vicia cracca	Schizolachnus obscurus	Pinus nigra	NA	D	D	HT	0.0794824	0.993259	0.993611	0.917132
Brevicoryne brassicae	Brassica oleracea	Schizolachnus pineti	Pinus sylvestris	NA	D	D	HT	0.0794824	0.981316	0.980836	0.97133
Microlophium carnosum	Urtica dioica	Dysaphis plantaginea	Malus sp	NA	D	D	HT	0.0794824	0.994783	0.994806	0.975947
Schizolachnus obscurus	Pinus nigra	Acrythosiphon pisum	Lathyrus pratensis	NA	D	D	HT	0.0794824	0.992716	0.992244	0.970246
Schizolachnus obscurus	Pinus nigra	Acrythosiphon pisum	Medicago sativa	NA	D	D	HT	0.0794824	0.998122	0.997924	0.941725
Schizolachnus obscurus	Pinus nigra	Acrythosiphon pisum	Vicia cracca	NA	D	D	HT	0.0794824	0.994835	0.996308	0.915984
Schizolachnus pineti	Pinus sylvestris	Brachycaudus sp1	Cirsium arvense	NA	D	D	HT	0.0794824	0.993804	0.996937	0.908461
Schizolachnus pineti	Pinus sylvestris	Brevicoryne brassicae	Brassica napus	NA	D	D	HT	0.0794824	0.97816	0.970767	0.965645
Eulachnus sp1	Pinus sylvestris	Eulachnus rileyi	Pinus nigra	NA	D	D	TT	0.0794824	0.755525	0.700943	0.995868
Eriosoma lanigerum	Malus sp	Dysaphis plantaginea	Malus sp	NA	S	S	TT	0.0794824	0.722946	0.801511	0.987368
Aphis fabae	Beta vulgaris	Amphorophora rubi	Rubus fruticosus	E	D	D	HH	0.0813309	0.96176	0.990495	0.993064
Aphis fabae	Cirsium arvense	Amphorophora rubi	Rubus fruticosus	E	D	D	HH	0.0813309	0.723434	0.413041	0.984923
Aphis fabae	Rumex sp	Amphorophora rubi	Rubus fruticosus	E	D	D	HH	0.0813309	0.972205	0.971921	0.963357
Aphis fabae	Beta vulgaris	Amphorophora rubi	Rubus idaeus	E	D	D	HH	0.0813309	0.942023	0.769037	0.997835
Aphis fabae	Cirsium arvense	Amphorophora rubi	Rubus idaeus	E	D	D	HH	0.0813309	0.984373	0.983728	0.956117
Aphis fabae	Rumex sp	Amphorophora rubi	Rubus idaeus	E	D	D	HH	0.0813309	0.97373	0.92925	0.978887
Sitobion avenae	Glyceria maxima	Macrosiphum rosae	Dipsacus sp	E	D	D	HH	0.0813309	0.767166	0.741906	0.99716
Sitobion avenae	Hordeum murinum	Macrosiphum rosae	Dipsacus sp	E	D	D	HH	0.0813309	0.761113	0.730278	0.909527
Sitobion avenae	Triticum sp	Macrosiphum rosae	Dipsacus sp	E	D	D	HH	0.0813309	0.834913	0.8187	0.973625
Sitobion avenae	Glyceria maxima	Macrosiphum rosae	Rosa sp	E	D	D	HH	0.0813309	0.77498	0.757831	0.961322
Sitobion avenae	Hordeum murinum	Macrosiphum rosae	Rosa sp	E	D	D	HH	0.0813309	0.712965	0.688597	0.959058
Sitobion avenae	Triticum sp	Macrosiphum rosae	Rosa sp	E	D	D	HH	0.0813309	0.845235	0.83884	0.950432
Hyperomyzus lactucae	Sonchus asper	Aphis craccae	Vicia cracca	NA	D	D	A	0.0813309	0.955644	0.970622	0.995327
Aphis craccae	Vicia cracca	Macrosiphoniella oblonga	Artemisia vulgaris	NA	D	D	HH	0.0813309	0.993692	0.993754	0.994493
Brevicoryne brassicae	Brassica oleracea	Macrosiphoniella artemesiae	Artemisia vulgaris	NA	D	D	HH	0.0813309	0.982109	0.991479	0.994251
Brevicoryne brassicae	Brassica oleracea	Macrosiphoniella artemesiae	Artemisia vulgaris	NA	D	D	HH	0.0813309	0.993517	0.995544	0.940088
Macrosiphoniella artemesiae	Artemisia vulgaris	Brevicoryne brassicae	Brassica napus	NA	D	D	HH	0.0813309	0.985509	0.993133	0.994926
Macrosiphoniella artemesiae	Artemisia vulgaris	Brevicoryne brassicae	Brassica napus	NA	D	D	HH	0.0813309	0.990915	0.994848	0.742876
Uroleucon sp2	Cirsium arvense	Macrosiphum rosae	Dipsacus sp	NA	D	D	HH	0.0813309	0.84583	0.823871	0.954223
Uroleucon sp2	Cirsium arvense	Macrosiphum rosae	Dipsacus sp	NA	D	D	HH	0.0813309	0.993179	0.994228	0.987738
Uroleucon sp2	Cirsium arvense	Macrosiphum rosae	Rosa sp	NA	D	D	HH	0.0813309	0.85183	0.843703	0.925222
Uroleucon sp2	Cirsium arvense	Macrosiphum rosae	Rosa sp	NA	D	D	HH	0.0813309	0.988234	0.994388	0.930944
Macrosiphoniella oblonga	Artemisia vulgaris	Dysaphis plantaginea	Malus sp	NA	D	D	HT	0.0813309	0.99244	0.99033	0.992578
Schizolachnus obscurus	Pinus nigra	Macrosiphum rosae	Dipsacus sp	NA	D	D	HT	0.0813309	0.989391	0.991413	0.995706
Schizolachnus obscurus	Pinus nigra	Macrosiphum rosae	Dipsacus sp	NA	D	D	HT	0.0813309	0.997045	0.997769	0.911207
Schizolachnus obscurus	Pinus nigra	Macrosiphum rosae	Rosa sp	NA	D	D	HT	0.0813309	0.990155	0.991816	0.93377
Schizolachnus obscurus	Pinus nigra	Macrosiphum rosae	Rosa sp	NA	D	D	HT	0.0813309	0.996598	0.99819	0.923993
Aphis fabae	Beta vulgaris	Macrosiphum rosae	Dipsacus sp	E	D	D	HH	0.0831793	0.995237	0.996854	0.98493
Aphis fabae	Cirsium arvense	Macrosiphum rosae	Dipsacus sp	E	D	D	HH	0.0831793	0.671287	0.51473	0.986969
Aphis fabae	Beta vulgaris	Macrosiphum rosae	Rosa sp	E	D	D	HH	0.0831793	0.989692	0.996829	0.820859
Aphis fabae	Cirsium arvense	Macrosiphum rosae	Rosa sp	E	D	D	HH	0.0831793	0.663593	0.504457	0.955619
Macrosiphum rosae	Dipsacus sp	Aphis fabae	Rumex sp	E	D	D	HH	0.0831793	0.910637	0.852735	0.988701
Macrosiphum rosae	Rosa sp	Aphis fabae	Rumex sp	E	D	D	HH	0.0831793	0.906024	0.849574	0.930032
Hyperomyzus lactucae	Sonchus asper	Aphis urticata	Urtica dioica	NA	D	D	A	0.0831793	0.970483	0.993625	0.987474
Aphis craccae	Vicia cracca	Uroleucon sp2	Cirsium arvense	NA	D	D	HH	0.0831793	0.973427	0.990117	0.993665
Aphis fabae	Beta vulgaris	Uroleucon sonchi	Sonchus asper	NA	D	D	HH	0.0831793	0.976978	0.994481	0.990921
Aphis ruborum	Rubus fruticosus	Amphorophora rubi	Rubus idaeus	NA	D	D	HH	0.0831793	0.988223	0.99175	0.964287
Microlophium carnosum	Urtica dioica	Brachycaudus sp1	Cirsium arvense	NA	D	D	HH	0.0831793	0.581119	0.560184	0.996035
Sitobion avenae	Glyceria maxima	Macrosiphoniella artemesiae	Artemisia vulgaris	NA	D	D	HH	0.0831793	0.22	0.17895	0.987432
Sitobion avenae	Glyceria maxima	Macrosiphoniella artemesiae	Artemisia vulgaris	NA	D	D	HH	0.0831793	0.470365	0.453914	0.952434
Sitobion avenae	Hordeum murinum	Macrosiphoniella artemesiae	Artemisia vulgaris	NA	D	D	HH	0.0831793	0.745426	0.739866	0.989951
Sitobion avenae	Hordeum murinum	Macrosiphoniella artemesiae	Artemisia vulgaris	NA	D	D	HH	0.0831793	0.854773	0.851423	0.928095
Sitobion avenae	Triticum sp	Macrosiphoniella artemesiae	Artemisia vulgaris	NA	D	D	HH	0.0831793	0.349709	0.316058	0.940869
Sitobion avenae	Triticum sp	Macrosiphoniella artemesiae	Artemisia vulgaris	NA	D	D	HH	0.0831793	0.41985	0.398917	0.949734
Uroleucon sonchi	Sonchus asper	Aphis fabae	Cirsium arvense	NA	D	D	HH	0.0831793	0.989152	0.98932	0.982152
Uroleucon sonchi	Sonchus asper	Aphis fabae	Rumex sp	NA	D	D	HH	0.0831793	0.855175	0.638941	0.986998
Uroleucon sp2	Cirsium arvense	Aphis craccae	Vicia cracca	NA	D	D	HH	0.0831793	0.961783	0.98213	0.966513
Aphis fabae	Beta vulgaris	Dysaphis plantaginea	Malus sp	NA	D	D	HT	0.0831793	0.974401	0.807547	0.990438
Aphis fabae	Cirsium arvense	Dysaphis plantaginea	Malus sp	NA	D	D	HT	0.0831793	0.992062	0.986143	0.987854
Aphis fabae	Rumex sp	Dysaphis plantaginea	Malus sp	NA	D	D	HT	0.0831793	0.989949	0.955377	0.99679
Macrosiphoniella artemesiae	Artemisia vulgaris	Pterocomma sp2	Salix sp	NA	D	D	HT	0.0831793	0.991263	0.994992	0.995639
Macrosiphoniella artemesiae	Artemisia vulgaris	Pterocomma sp2	Salix sp	NA	D	D	HT	0.0831793	0.992472	0.993905	0.996033
Macrosiphoniella artemesiae	Artemisia vulgaris	Pterocomma sp2	Salix sp	NA	D	D	HT	0.0831793	0.992915	0.995809	0.952074
Macrosiphoniella artemesiae	Artemisia vulgaris	Pterocomma sp2	Salix sp	NA	D	D	HT	0.0831793	0.994241	0.995578	0.939581
Megoura viciae	Lathyrus pratensis	Schizolachnus pineti	Pinus sylvestris	NA	D	D	HT	0.0831793	0.989688	0.98769	0.971948
Schizolachnus pineti	Pinus sylvestris	Aphis ruborum	Rubus fruticosus	NA	D	D	HT	0.0831793	0.989128	0.992196	0.98668
Aphis ruborum	Rubus fruticosus	Amphorophora rubi	Rubus fruticosus	NA	S	S	HH	0.0831793	0.979107	0.983808	0.974889
Schizolachnus pineti	Pinus sylvestris	Eulachnus sp1	Pinus sylvestris	NA	S	S	TT	0.0831793	0.928754	0.984975	0.879845
Cavariella pastinaceae	Heracleum sphondylium	Amphorophora rubi	Rubus fruticosus	E	D	D	A	0.0850277	0.988515	0.99258	0.890229
Cavariella pastinaceae	Heracleum sphondylium	Amphorophora rubi	Rubus idaeus	E	D	D	A	0.0850277	0.983536	0.989551	0.99148
Cavariella pastinaceae	Salix sp	Amphorophora rubi	Rubus fruticosus	E	D	D	A	0.0850277	0.984738	0.988587	0.979603
Cavariella pastinaceae	Salix sp	Amphorophora rubi	Rubus idaeus	E	D	D	A	0.0850277	0.983166	0.985886	0.982172
Acrythosiphon pisum	Lathyrus pratensis	Aphis fabae	Beta vulgaris	E	D	D	HH	0.0850277	0.977459	0.98689	0.991214
Acrythosiphon pisum	Medicago sativa	Aphis fabae	Beta vulgaris	E	D	D	HH	0.0850277	0.996036	0.995168	0.939686
Acrythosiphon pisum	Lathyrus pratensis	Aphis fabae	Cirsium arvense	E	D	D	HH	0.0850277	0.954482	0.910389	0.985419
Acrythosiphon pisum	Medicago sativa	Aphis fabae	Cirsium arvense	E	D	D	HH	0.0850277	0.997401	0.996125	0.99735
Acrythosiphon pisum	Vicia cracca	Aphis fabae	Cirsium arvense	E	D	D	HH	0.0850277	0.767161	0.621743	0.989943
Acrythosiphon pisum	Lathyrus pratensis	Aphis fabae	Rumex sp	E	D	D	HH	0.0850277	0.984301	0.957412	0.860127
Acrythosiphon pisum	Medicago sativa	Aphis fabae	Rumex sp	E	D	D	HH	0.0850277	0.892082	0.776476	0.993765
Acrythosiphon pisum	Vicia cracca	Aphis fabae	Rumex sp	E	D	D	HH	0.0850277	0.891215	0.792408	0.989086
Aphis fabae	Beta vulgaris	Acrythosiphon pisum	Vicia cracca	E	D	D	HH	0.0850277	0.985529	0.997702	0.951449
Hyperomyzus lactucae	Sonchus asper	Schizolachnus obscurus	Pinus nigra	NA	D	D	A	0.0850277	0.989091	0.988039	0.926484
Megoura viciae	Lathyrus pratensis	Cavariella pastinaceae	Heracleum sphondylium	NA	D	D	A	0.0850277	0.989641	0.992382	0.952406
Megoura viciae	Lathyrus pratensis	Cavariella pastinaceae	Salix sp	NA	D	D	A	0.0850277	0.990702	0.991647	0.875184
Schizolachnus obscurus	Pinus nigra	Hyperomyzus lactucae	Sonchus asper	NA	D	D	A	0.0850277	0.990367	0.995449	0.972468
Acrythosiphon pisum	Lathyrus pratensis	Aphis urticata	Urtica dioica	NA	D	D	HH	0.0850277	0.990458	0.99304	0.984489
Acrythosiphon pisum	Medicago sativa	Aphis urticata	Urtica dioica	NA	D	D	HH	0.0850277	0.997584	0.997595	0.96719
Acrythosiphon pisum	Vicia cracca	Aphis urticata	Urtica dioica	NA	D	D	HH	0.0850277	0.992173	0.994794	0.988289
Aphis fabae	Beta vulgaris	Macrosiphoniella oblonga	Artemisia vulgaris	NA	D	D	HH	0.0850277	0.996104	0.995492	0.981791
Aphis fabae	Cirsium arvense	Macrosiphoniella oblonga	Artemisia vulgaris	NA	D	D	HH	0.0850277	0.995034	0.994334	0.673532
Aphis fabae	Beta vulgaris	Uroleucon sp2	Cirsium arvense	NA	D	D	HH	0.0850277	0.957612	0.985761	0.862354
Aphis urticata	Urtica dioica	Amphorophora rubi	Rubus fruticosus	NA	D	D	HH	0.0850277	0.977017	0.988783	0.979842
Aphis urticata	Urtica dioica	Amphorophora rubi	Rubus idaeus	NA	D	D	HH	0.0850277	0.985336	0.995035	0.98245
Aphis urticata	Urtica dioica	Uroleucon sonchi	Sonchus asper	NA	D	D	HH	0.0850277	0.990801	0.996562	0.921069
Brachycaudus sp1	Cirsium arvense	Aphis ruborum	Rubus fruticosus	NA	D	D	HH	0.0850277	0.987383	0.990549	0.985992
Macrosiphoniella oblonga	Artemisia vulgaris	Aphis fabae	Rumex sp	NA	D	D	HH	0.0850277	0.993884	0.988826	0.995894
Uroleucon sp2	Cirsium arvense	Aphis fabae	Beta vulgaris	NA	D	D	HH	0.0850277	0.968337	0.9937	0.945564
Uroleucon sp2	Cirsium arvense	Aphis fabae	Rumex sp	NA	D	D	HH	0.0850277	0.852541	0.579176	0.975564
Uroleucon sp2	Cirsium arvense	Aphis fabae	Rumex sp	NA	D	D	HH	0.0850277	0.990554	0.986628	0.989286
Aphis craccae	Vicia cracca	Schizolachnus obscurus	Pinus nigra	NA	D	D	HT	0.0850277	0.990774	0.989281	0.996013
Macrosiphum euphorbiae	Senecio jacobaea	Schizolachnus obscurus	Pinus nigra	NA	D	D	HT	0.0850277	0.992647	0.993096	0.992945
Macrosiphum geiQ	Anthriscus sylvestris	Schizolachnus obscurus	Pinus nigra	NA	D	D	HT	0.0850277	0.994446	0.994495	0.841213
Macrosiphum geiQ	Geum urbanum	Schizolachnus obscurus	Pinus nigra	NA	D	D	HT	0.0850277	0.99065	0.991095	0.871886
Myzocallis sp1	Quercus robur	Amphorophora rubi	Rubus fruticosus	NA	D	D	HT	0.0850277	0.959703	0.980372	0.817376
Myzocallis sp1	Quercus robur	Amphorophora rubi	Rubus idaeus	NA	D	D	HT	0.0850277	0.890637	0.760163	0.974569
Pterocomma sp2	Salix sp	Amphorophora rubi	Rubus fruticosus	NA	D	D	HT	0.0850277	0.970375	0.987257	0.959608
Pterocomma sp2	Salix sp	Amphorophora rubi	Rubus fruticosus	NA	D	D	HT	0.0850277	0.978998	0.985991	0.957804
Pterocomma sp2	Salix sp	Amphorophora rubi	Rubus idaeus	NA	D	D	HT	0.0850277	0.967961	0.979794	0.929911
Pterocomma sp2	Salix sp	Amphorophora rubi	Rubus idaeus	NA	D	D	HT	0.0850277	0.971764	0.97598	0.954366
Schizolachnus obscurus	Pinus nigra	Aphis craccae	Vicia cracca	NA	D	D	HT	0.0850277	0.993221	0.994346	0.908602
Schizolachnus obscurus	Pinus nigra	Aphis ruborum	Rubus fruticosus	NA	D	D	HT	0.0850277	0.991385	0.993258	0.984055
Schizolachnus obscurus	Pinus nigra	Aphis ruborum	Rubus fruticosus	NA	D	D	HT	0.0850277	0.997484	0.998011	0.988014
Schizolachnus obscurus	Pinus nigra	Macrosiphum euphorbiae	Galium aparine	NA	D	D	HT	0.0850277	0.986318	0.985901	0.994599
Schizolachnus obscurus	Pinus nigra	Macrosiphum euphorbiae	Galium aparine	NA	D	D	HT	0.0850277	0.996701	0.996481	0.996372
Schizolachnus obscurus	Pinus nigra	Macrosiphum euphorbiae	Senecio jacobaea	NA	D	D	HT	0.0850277	0.99505	0.998154	0.996842
Schizolachnus obscurus	Pinus nigra	Macrosiphum euphorbiae	Sonchus asper	NA	D	D	HT	0.0850277	0.988382	0.989097	0.993312
Schizolachnus obscurus	Pinus nigra	Macrosiphum euphorbiae	Sonchus asper	NA	D	D	HT	0.0850277	0.993351	0.995336	0.984764
Schizolachnus obscurus	Pinus nigra	Macrosiphum geiQ	Anthriscus sylvestris	NA	D	D	HT	0.0850277	0.997917	0.998389	0.965796
Schizolachnus obscurus	Pinus nigra	Macrosiphum geiQ	Geum urbanum	NA	D	D	HT	0.0850277	0.997977	0.997829	0.981456
Eriosoma lanigerum	Malus sp	Schizolachnus obscurus	Pinus nigra	NA	D	D	TT	0.0850277	0.99466	0.99069	0.981516
Schizolachnus obscurus	Pinus nigra	Eriosoma lanigerum	Malus sp	NA	D	D	TT	0.0850277	0.743641	0.985579	0.993085
Uroleucon sp2	Cirsium arvense	Aphis fabae	Cirsium arvense	NA	S	S	HH	0.0850277	0.986632	0.989205	0.954474
Uroleucon sp2	Cirsium arvense	Aphis fabae	Cirsium arvense	NA	S	S	HH	0.0850277	0.988987	0.99121	0.954461
Aphis fabae	Beta vulgaris	Macrosiphum euphorbiae	Galium aparine	E	D	D	HH	0.0868762	0.741018	0.993357	0.94767
Aphis fabae	Cirsium arvense	Macrosiphum euphorbiae	Galium aparine	E	D	D	HH	0.0868762	0.871519	0.991735	0.934561
Aphis fabae	Beta vulgaris	Macrosiphum euphorbiae	Sonchus asper	E	D	D	HH	0.0868762	0.989223	0.994632	0.897668
Aphis fabae	Cirsium arvense	Macrosiphum euphorbiae	Sonchus asper	E	D	D	HH	0.0868762	0.99277	0.993032	0.934305
Macrosiphum euphorbiae	Senecio jacobaea	Aphis fabae	Beta vulgaris	E	D	D	HH	0.0868762	0.988247	0.996006	0.880377
Macrosiphum euphorbiae	Senecio jacobaea	Aphis fabae	Cirsium arvense	E	D	D	HH	0.0868762	0.994399	0.995779	0.873259
Macrosiphum euphorbiae	Galium aparine	Aphis fabae	Rumex sp	E	D	D	HH	0.0868762	0.718425	0.691609	0.973666
Macrosiphum euphorbiae	Senecio jacobaea	Aphis fabae	Rumex sp	E	D	D	HH	0.0868762	0.888744	0.814366	0.949562
Macrosiphum euphorbiae	Sonchus asper	Aphis fabae	Rumex sp	E	D	D	HH	0.0868762	0.914647	0.833267	0.962156
Aphis craccae	Vicia cracca	Microlophium carnosum	Urtica dioica	NA	D	D	HH	0.0868762	0.982671	0.981221	0.950675
Macrosiphoniella artemesiae	Artemisia vulgaris	Macrosiphum rosae	Dipsacus sp	NA	D	D	HH	0.0868762	0.827333	0.809953	0.981697
Macrosiphoniella artemesiae	Artemisia vulgaris	Macrosiphum rosae	Dipsacus sp	NA	D	D	HH	0.0868762	0.852576	0.843548	0.959272
Macrosiphoniella artemesiae	Artemisia vulgaris	Macrosiphum rosae	Rosa sp	NA	D	D	HH	0.0868762	0.845012	0.833696	0.960589
Macrosiphoniella artemesiae	Artemisia vulgaris	Macrosiphum rosae	Rosa sp	NA	D	D	HH	0.0868762	0.871949	0.866045	0.983049
Acrythosiphon pisum	Lathyrus pratensis	Schizolachnus pineti	Pinus sylvestris	NA	D	D	HT	0.0868762	0.982197	0.978798	0.98542
Acrythosiphon pisum	Medicago sativa	Schizolachnus pineti	Pinus sylvestris	NA	D	D	HT	0.0868762	0.989363	0.987383	0.996191
Acrythosiphon pisum	Vicia cracca	Schizolachnus pineti	Pinus sylvestris	NA	D	D	HT	0.0868762	0.992747	0.993412	0.992437
Schizolachnus obscurus	Pinus nigra	Eulachnus sp1	Pinus sylvestris	NA	D	D	TT	0.0868762	0.934775	0.996348	0.992024
Schizolachnus obscurus	Pinus nigra	Eulachnus sp1	Pinus sylvestris	NA	D	D	TT	0.0868762	0.984981	0.987142	0.985134
Schizolachnus obscurus	Pinus nigra	Eulachnus rileyi	Pinus nigra	NA	S	S	TT	0.0868762	0.983122	0.98276	0.940838
Schizolachnus obscurus	Pinus nigra	Eulachnus rileyi	Pinus nigra	NA	S	S	TT	0.0868762	0.994977	0.994778	0.97787
Brevicoryne brassicae	Brassica napus	Cavariella theobaldi	Salix sp	E	D	D	A	0.0868762	0.977623	0.977886	0.97951
Brevicoryne brassicae	Brassica oleracea	Cavariella theobaldi	Salix sp	E	D	D	A	0.0868762	0.977892	0.978583	0.781202
Cavariella theobaldi	Pastinaca sativa	Brevicoryne brassicae	Brassica napus	E	D	D	A	0.0868762	0.958396	0.980657	0.992741
Cavariella theobaldi	Pastinaca sativa	Brevicoryne brassicae	Brassica oleracea	E	D	D	A	0.0868762	0.945039	0.97583	0.987375
Cavariella pastinaceae	Heracleum sphondylium	Uroleucon sonchi	Sonchus asper	NA	D	D	A	0.0868762	0.786496	0.774855	0.838151
Uroleucon sonchi	Sonchus asper	Cavariella pastinaceae	Salix sp	NA	D	D	A	0.0868762	0.784376	0.755132	0.854221
Aphis urticata	Urtica dioica	Brachycaudus sp1	Cirsium arvense	NA	D	D	HH	0.0868762	0.994983	0.995455	0.994544
Megoura viciae	Lathyrus pratensis	Aphis urticata	Urtica dioica	NA	D	D	HH	0.0868762	0.99451	0.998411	0.989501
Aphis craccae	Vicia cracca	Dysaphis plantaginea	Malus sp	NA	D	D	HT	0.0868762	0.982287	0.985202	0.959845
Eriosoma lanigerum	Malus sp	Amphorophora rubi	Rubus fruticosus	NA	D	D	HT	0.0868762	0.990629	0.99246	0.88308
Eriosoma lanigerum	Malus sp	Amphorophora rubi	Rubus idaeus	NA	D	D	HT	0.0868762	0.985803	0.838682	0.892512
Schizolachnus obscurus	Pinus nigra	Uroleucon sp2	Cirsium arvense	NA	D	D	HT	0.0868762	0.990134	0.992735	0.942045
Schizolachnus obscurus	Pinus nigra	Uroleucon sp2	Cirsium arvense	NA	D	D	HT	0.0868762	0.991748	0.992626	0.987755
Uroleucon sp2	Cirsium arvense	Schizolachnus obscurus	Pinus nigra	NA	D	D	HT	0.0868762	0.989425	0.988633	0.986782
Uroleucon sp2	Cirsium arvense	Schizolachnus obscurus	Pinus nigra	NA	D	D	HT	0.0868762	0.990597	0.988791	0.982459
Schizolachnus pineti	Pinus sylvestris	Eulachnus rileyi	Pinus nigra	NA	D	D	TT	0.0868762	0.972928	0.971496	0.984786
Acrythosiphon pisum	Lathyrus pratensis	Cavariella pastinaceae	Salix sp	E	D	D	A	0.0887246	0.813266	0.822791	0.994277
Acrythosiphon pisum	Medicago sativa	Cavariella pastinaceae	Salix sp	E	D	D	A	0.0887246	0.398924	0.402626	0.982226
Acrythosiphon pisum	Vicia cracca	Cavariella pastinaceae	Salix sp	E	D	D	A	0.0887246	0.610838	0.576383	0.86119
Brevicoryne brassicae	Brassica napus	Cavariella pastinaceae	Salix sp	E	D	D	A	0.0887246	0.988769	0.990642	0.890083
Brevicoryne brassicae	Brassica oleracea	Cavariella pastinaceae	Salix sp	E	D	D	A	0.0887246	0.991733	0.991632	0.995216
Cavariella pastinaceae	Heracleum sphondylium	Acrythosiphon pisum	Lathyrus pratensis	E	D	D	A	0.0887246	0.967726	0.967713	0.99228
Cavariella pastinaceae	Heracleum sphondylium	Acrythosiphon pisum	Medicago sativa	E	D	D	A	0.0887246	0.552286	0.517857	0.961898
Cavariella pastinaceae	Heracleum sphondylium	Acrythosiphon pisum	Vicia cracca	E	D	D	A	0.0887246	0.606715	0.587074	0.965906
Cavariella pastinaceae	Heracleum sphondylium	Brevicoryne brassicae	Brassica napus	E	D	D	A	0.0887246	0.985744	0.990164	0.847478
Cavariella pastinaceae	Heracleum sphondylium	Brevicoryne brassicae	Brassica oleracea	E	D	D	A	0.0887246	0.985902	0.990887	0.855652
Cavariella pastinaceae	Heracleum sphondylium	Macrosiphum rosae	Dipsacus sp	E	D	D	A	0.0887246	0.835965	0.819896	0.973741
Cavariella pastinaceae	Heracleum sphondylium	Macrosiphum rosae	Rosa sp	E	D	D	A	0.0887246	0.851745	0.841312	0.969408
Cavariella pastinaceae	Salix sp	Macrosiphum rosae	Dipsacus sp	E	D	D	A	0.0887246	0.835753	0.814576	0.563155
Cavariella pastinaceae	Salix sp	Macrosiphum rosae	Rosa sp	E	D	D	A	0.0887246	0.855475	0.83973	0.985105
Sitobion avenae	Glyceria maxima	Aphis fabae	Beta vulgaris	E	D	D	HH	0.0887246	0.981846	0.9922	0.991406
Sitobion avenae	Hordeum murinum	Aphis fabae	Beta vulgaris	E	D	D	HH	0.0887246	0.968709	0.985828	0.946211
Sitobion avenae	Triticum sp	Aphis fabae	Beta vulgaris	E	D	D	HH	0.0887246	0.968595	0.994517	0.92269
Sitobion avenae	Glyceria maxima	Aphis fabae	Cirsium arvense	E	D	D	HH	0.0887246	0.994023	0.994614	0.874275
Sitobion avenae	Hordeum murinum	Aphis fabae	Cirsium arvense	E	D	D	HH	0.0887246	0.9888	0.993978	0.951634
Sitobion avenae	Triticum sp	Aphis fabae	Cirsium arvense	E	D	D	HH	0.0887246	0.987643	0.992984	0.971449
Sitobion avenae	Glyceria maxima	Aphis fabae	Rumex sp	E	D	D	HH	0.0887246	0.860925	0.660562	0.993047
Sitobion avenae	Hordeum murinum	Aphis fabae	Rumex sp	E	D	D	HH	0.0887246	0.8727	0.589955	0.995449
Sitobion avenae	Triticum sp	Aphis fabae	Rumex sp	E	D	D	HH	0.0887246	0.871905	0.742888	0.99255
Hyperomyzus lactucae	Sonchus asper	Schizolachnus pineti	Pinus sylvestris	NA	D	D	A	0.0887246	0.987495	0.987368	0.950336
Megoura viciae	Lathyrus pratensis	Cavariella theobaldi	Pastinaca sativa	NA	D	D	A	0.0887246	0.969791	0.984889	0.997784
Megoura viciae	Lathyrus pratensis	Cavariella theobaldi	Salix sp	NA	D	D	A	0.0887246	0.985855	0.986428	0.843216
Aphis craccae	Vicia cracca	Brachycaudus sp1	Cirsium arvense	NA	D	D	HH	0.0887246	0.990478	0.990839	0.844756
Megoura viciae	Lathyrus pratensis	Aphis craccae	Vicia cracca	NA	D	D	HH	0.0887246	0.974118	0.98821	0.966117
Sitobion avenae	Glyceria maxima	Aphis craccae	Vicia cracca	NA	D	D	HH	0.0887246	0.97961	0.987263	0.975895
Sitobion avenae	Hordeum murinum	Aphis craccae	Vicia cracca	NA	D	D	HH	0.0887246	0.968625	0.979464	0.997251
Sitobion avenae	Triticum sp	Aphis craccae	Vicia cracca	NA	D	D	HH	0.0887246	0.974205	0.988336	0.992449
Uroleucon sonchi	Sonchus asper	Aphis ruborum	Rubus fruticosus	NA	D	D	HH	0.0887246	0.870719	0.853321	0.931194
Eriosoma lanigerum	Malus sp	Schizolachnus pineti	Pinus sylvestris	NA	D	D	TT	0.0887246	0.906999	0.987368	0.925392
Pterocomma sp2	Salix sp	Dysaphis plantaginea	Malus sp	NA	D	D	TT	0.0887246	0.926978	0.984727	0.979703
Pterocomma sp2	Salix sp	Dysaphis plantaginea	Malus sp	NA	D	D	TT	0.0887246	0.986505	0.980562	0.993937
Cavariella pastinaceae	Heracleum sphondylium	Macrosiphoniella oblonga	Artemisia vulgaris	NA	D	D	A	0.0887246	0.996201	0.996448	0.9954
Cavariella pastinaceae	Salix sp	Macrosiphoniella oblonga	Artemisia vulgaris	NA	D	D	A	0.0887246	0.993674	0.994572	0.924045
Macrosiphum geiQ	Anthriscus sylvestris	Schizolachnus pineti	Pinus sylvestris	NA	D	D	HT	0.0887246	0.990736	0.990364	0.993623
Macrosiphum geiQ	Geum urbanum	Schizolachnus pineti	Pinus sylvestris	NA	D	D	HT	0.0887246	0.986641	0.985699	0.897361
Schizolachnus pineti	Pinus sylvestris	Macrosiphum rosae	Dipsacus sp	NA	D	D	HT	0.0887246	0.985473	0.987459	0.900434
Schizolachnus pineti	Pinus sylvestris	Macrosiphum rosae	Rosa sp	NA	D	D	HT	0.0887246	0.985845	0.987858	0.887816
Myzocallis sp1	Quercus robur	Schizolachnus obscurus	Pinus nigra	NA	D	D	TT	0.0887246	0.98773	0.979917	0.804781
Schizolachnus obscurus	Pinus nigra	Myzocallis sp1	Quercus robur	NA	D	D	TT	0.0887246	0.759306	0.987531	0.824279
Aphis fabae	Beta vulgaris	Macrosiphum geiQ	Geum urbanum	E	D	D	HH	0.090573	0.995486	0.995884	0.935856
Macrosiphum geiQ	Anthriscus sylvestris	Aphis fabae	Beta vulgaris	E	D	D	HH	0.090573	0.993843	0.996741	0.769858
Macrosiphum geiQ	Anthriscus sylvestris	Aphis fabae	Cirsium arvense	E	D	D	HH	0.090573	0.996069	0.995943	0.965664
Macrosiphum geiQ	Geum urbanum	Aphis fabae	Cirsium arvense	E	D	D	HH	0.090573	0.994884	0.994361	0.946118
Macrosiphum geiQ	Anthriscus sylvestris	Aphis fabae	Rumex sp	E	D	D	HH	0.090573	0.909334	0.849754	0.995887
Macrosiphum geiQ	Geum urbanum	Aphis fabae	Rumex sp	E	D	D	HH	0.090573	0.89291	0.800042	0.989308
Cavariella pastinaceae	Heracleum sphondylium	Aphis ruborum	Rubus fruticosus	NA	D	D	A	0.090573	0.806952	0.783497	0.75138
Cavariella pastinaceae	Salix sp	Aphis ruborum	Rubus fruticosus	NA	D	D	A	0.090573	0.801494	0.768622	0.985187
Aphis fabae	Beta vulgaris	Microlophium carnosum	Urtica dioica	NA	D	D	HH	0.090573	0.996541	0.996766	0.97383
Aphis urticata	Urtica dioica	Macrosiphoniella oblonga	Artemisia vulgaris	NA	D	D	HH	0.090573	0.998001	0.998137	0.993929
Microlophium carnosum	Urtica dioica	Aphis fabae	Cirsium arvense	NA	D	D	HH	0.090573	0.650462	0.462746	0.970154
Microlophium carnosum	Urtica dioica	Aphis fabae	Rumex sp	NA	D	D	HH	0.090573	0.995738	0.995706	0.947468
Brevicoryne brassicae	Brassica oleracea	Drepanosiphum platanoidis	Acer pseudoplatanus	NA	D	D	HT	0.090573	0.984825	0.996374	0.958447
Brevicoryne brassicae	Brassica oleracea	Drepanosiphum platanoidis	Acer pseudoplatanus	NA	D	D	HT	0.090573	0.993868	0.995274	0.607941
Drepanosiphum platanoidis	Acer pseudoplatanus	Brevicoryne brassicae	Brassica napus	NA	D	D	HT	0.090573	0.987448	0.996857	0.57343
Drepanosiphum platanoidis	Acer pseudoplatanus	Brevicoryne brassicae	Brassica napus	NA	D	D	HT	0.090573	0.99312	0.994403	0.982368
Uroleucon sp2	Cirsium arvense	Schizolachnus pineti	Pinus sylvestris	NA	D	D	HT	0.090573	0.987684	0.98861	0.988099
Uroleucon sp2	Cirsium arvense	Schizolachnus pineti	Pinus sylvestris	NA	D	D	HT	0.090573	0.98883	0.987116	0.954252
Aphis fabae	Beta vulgaris	Cavariella theobaldi	Salix sp	E	D	D	A	0.090573	0.989888	0.987105	0.941948
Aphis fabae	Cirsium arvense	Cavariella theobaldi	Salix sp	E	D	D	A	0.090573	0.992929	0.990865	0.920233
Cavariella theobaldi	Pastinaca sativa	Aphis fabae	Beta vulgaris	E	D	D	A	0.090573	0.975484	0.984213	0.981014
Cavariella theobaldi	Pastinaca sativa	Aphis fabae	Cirsium arvense	E	D	D	A	0.090573	0.990642	0.993949	0.980584
Cavariella theobaldi	Pastinaca sativa	Aphis fabae	Rumex sp	E	D	D	A	0.090573	0.940012	0.800338	0.973312
Cavariella theobaldi	Salix sp	Aphis fabae	Rumex sp	E	D	D	A	0.090573	0.953287	0.857556	0.940585
Hyperomyzus lactucae	Sonchus asper	Cinara sp6	Pinus sylvestris	NA	D	D	A	0.090573	0.995743	0.996113	0.948552
Aphis fabae	Beta vulgaris	Macrosiphoniella artemesiae	Artemisia vulgaris	NA	D	D	HH	0.090573	0.995316	0.997628	0.919112
Macrosiphoniella artemesiae	Artemisia vulgaris	Aphis fabae	Beta vulgaris	NA	D	D	HH	0.090573	0.99234	0.995559	0.989501
Macrosiphoniella artemesiae	Artemisia vulgaris	Aphis fabae	Cirsium arvense	NA	D	D	HH	0.090573	0.994543	0.994504	0.99095
Macrosiphoniella artemesiae	Artemisia vulgaris	Aphis fabae	Cirsium arvense	NA	D	D	HH	0.090573	0.995624	0.994912	0.983742
Macrosiphoniella artemesiae	Artemisia vulgaris	Aphis fabae	Rumex sp	NA	D	D	HH	0.090573	0.853664	0.601336	0.858439
Macrosiphoniella artemesiae	Artemisia vulgaris	Aphis fabae	Rumex sp	NA	D	D	HH	0.090573	0.886238	0.790814	0.856847
Aphis craccae	Vicia cracca	Schizolachnus pineti	Pinus sylvestris	NA	D	D	HT	0.090573	0.990094	0.991041	0.806998
Megoura viciae	Lathyrus pratensis	Drepanosiphum platanoidis	Acer pseudoplatanus	NA	D	D	HT	0.090573	0.991126	0.995797	0.916688
Megoura viciae	Lathyrus pratensis	Drepanosiphum platanoidis	Acer pseudoplatanus	NA	D	D	HT	0.090573	0.994283	0.995755	0.840214
Myzocallis sp1	Quercus robur	Aphis craccae	Vicia cracca	NA	D	D	HT	0.090573	0.9729	0.988013	0.852862
Schizolachnus obscurus	Pinus nigra	Macrosiphoniella oblonga	Artemisia vulgaris	NA	D	D	HT	0.090573	0.992069	0.991646	0.995684
Schizolachnus obscurus	Pinus nigra	Macrosiphoniella oblonga	Artemisia vulgaris	NA	D	D	HT	0.090573	0.997412	0.99644	0.994785
Myzocallis sp1	Quercus robur	Schizolachnus pineti	Pinus sylvestris	NA	D	D	TT	0.090573	0.85333	0.989263	0.993955
Schizolachnus obscurus	Pinus nigra	Tuberolachnus salignus	Salix sp	NA	D	D	TT	0.090573	0.978584	0.974134	0.975082
Schizolachnus obscurus	Pinus nigra	Tuberolachnus salignus	Salix sp	NA	D	D	TT	0.090573	0.993762	0.983115	0.976139
Cavariella pastinaceae	Heracleum sphondylium	Macrosiphum geiQ	Anthriscus sylvestris	E	D	D	A	0.0924214	0.541516	0.528454	0.97582
Cavariella pastinaceae	Heracleum sphondylium	Macrosiphum geiQ	Geum urbanum	E	D	D	A	0.0924214	0.577755	0.558386	0.906673
Cavariella theobaldi	Pastinaca sativa	Amphorophora rubi	Rubus fruticosus	E	D	D	A	0.0924214	0.972874	0.98992	0.838072
Cavariella theobaldi	Pastinaca sativa	Amphorophora rubi	Rubus idaeus	E	D	D	A	0.0924214	0.954559	0.979091	0.872232
Cavariella theobaldi	Salix sp	Amphorophora rubi	Rubus fruticosus	E	D	D	A	0.0924214	0.977277	0.985354	0.916407
Cavariella theobaldi	Salix sp	Amphorophora rubi	Rubus idaeus	E	D	D	A	0.0924214	0.965534	0.974546	0.933535
Macrosiphum geiQ	Anthriscus sylvestris	Cavariella pastinaceae	Salix sp	E	D	D	A	0.0924214	0.625356	0.599817	0.885433
Macrosiphum geiQ	Geum urbanum	Cavariella pastinaceae	Salix sp	E	D	D	A	0.0924214	0.578553	0.53906	0.919463
Cavariella pastinaceae	Heracleum sphondylium	Hyperomyzus lactucae	Sonchus asper	NA	D	D	A	0.0924214	0.686971	0.664398	0.864955
Cavariella pastinaceae	Heracleum sphondylium	Microlophium carnosum	Urtica dioica	NA	D	D	A	0.0924214	0.994393	0.994672	0.866511
Cavariella pastinaceae	Heracleum sphondylium	Schizolachnus pineti	Pinus sylvestris	NA	D	D	A	0.0924214	0.985657	0.983793	0.895716
Hyperomyzus lactucae	Sonchus asper	Cavariella pastinaceae	Salix sp	NA	D	D	A	0.0924214	0.693105	0.639728	0.838893
Microlophium carnosum	Urtica dioica	Cavariella pastinaceae	Salix sp	NA	D	D	A	0.0924214	0.996782	0.997441	0.98907
Schizolachnus pineti	Pinus sylvestris	Cavariella pastinaceae	Salix sp	NA	D	D	A	0.0924214	0.987344	0.987265	0.986662
Acrythosiphon pisum	Lathyrus pratensis	Aphis ruborum	Rubus fruticosus	NA	D	D	HH	0.0924214	0.982641	0.981755	0.972121
Acrythosiphon pisum	Medicago sativa	Aphis ruborum	Rubus fruticosus	NA	D	D	HH	0.0924214	0.842996	0.818778	0.986086
Acrythosiphon pisum	Vicia cracca	Aphis ruborum	Rubus fruticosus	NA	D	D	HH	0.0924214	0.841159	0.821371	0.779448
Aphis urticata	Urtica dioica	Macrosiphoniella artemesiae	Artemisia vulgaris	NA	D	D	HH	0.0924214	0.997682	0.998276	0.928077
Aphis urticata	Urtica dioica	Macrosiphum euphorbiae	Galium aparine	NA	D	D	HH	0.0924214	0.996128	0.997033	0.990497
Aphis urticata	Urtica dioica	Macrosiphum euphorbiae	Sonchus asper	NA	D	D	HH	0.0924214	0.989656	0.99769	0.97528
Aphis urticata	Urtica dioica	Macrosiphum geiQ	Geum urbanum	NA	D	D	HH	0.0924214	0.997147	0.997388	0.972433
Aphis urticata	Urtica dioica	Macrosiphum rosae	Dipsacus sp	NA	D	D	HH	0.0924214	0.993187	0.99365	0.973535
Aphis urticata	Urtica dioica	Macrosiphum rosae	Rosa sp	NA	D	D	HH	0.0924214	0.988807	0.99228	0.893615
Macrosiphoniella artemesiae	Artemisia vulgaris	Aphis urticata	Urtica dioica	NA	D	D	HH	0.0924214	0.996016	0.99697	0.93947
Macrosiphoniella oblonga	Artemisia vulgaris	Aphis ruborum	Rubus fruticosus	NA	D	D	HH	0.0924214	0.995652	0.996467	0.927262
Macrosiphum euphorbiae	Senecio jacobaea	Aphis urticata	Urtica dioica	NA	D	D	HH	0.0924214	0.984849	0.997095	0.893988
Macrosiphum geiQ	Anthriscus sylvestris	Aphis urticata	Urtica dioica	NA	D	D	HH	0.0924214	0.996702	0.997347	0.924171
Aphis fabae	Beta vulgaris	Drepanosiphum platanoidis	Acer pseudoplatanus	NA	D	D	HT	0.0924214	0.9897	0.998039	0.898918
Aphis fabae	Beta vulgaris	Pterocomma sp2	Salix sp	NA	D	D	HT	0.0924214	0.981731	0.992781	0.860994
Aphis fabae	Beta vulgaris	Pterocomma sp2	Salix sp	NA	D	D	HT	0.0924214	0.990421	0.991505	0.911185
Aphis fabae	Cirsium arvense	Pterocomma sp2	Salix sp	NA	D	D	HT	0.0924214	0.990545	0.992895	0.940909
Aphis fabae	Cirsium arvense	Pterocomma sp2	Salix sp	NA	D	D	HT	0.0924214	0.992923	0.992224	0.988683
Aphis urticata	Urtica dioica	Pterocomma sp2	Salix sp	NA	D	D	HT	0.0924214	0.996073	0.997887	0.992044
Aphis urticata	Urtica dioica	Pterocomma sp2	Salix sp	NA	D	D	HT	0.0924214	0.997025	0.997575	0.981083
Cinara sp6	Pinus sylvestris	Amphorophora rubi	Rubus fruticosus	NA	D	D	HT	0.0924214	0.989434	0.993262	0.986272
Cinara sp6	Pinus sylvestris	Amphorophora rubi	Rubus idaeus	NA	D	D	HT	0.0924214	0.991683	0.994123	0.924681
Drepanosiphum platanoidis	Acer pseudoplatanus	Aphis fabae	Beta vulgaris	NA	D	D	HT	0.0924214	0.995273	0.995378	0.874347
Drepanosiphum platanoidis	Acer pseudoplatanus	Aphis fabae	Cirsium arvense	NA	D	D	HT	0.0924214	0.993331	0.996437	0.823525
Drepanosiphum platanoidis	Acer pseudoplatanus	Aphis fabae	Cirsium arvense	NA	D	D	HT	0.0924214	0.997546	0.997468	0.960102
Drepanosiphum platanoidis	Acer pseudoplatanus	Aphis fabae	Rumex sp	NA	D	D	HT	0.0924214	0.914106	0.80755	0.962196
Drepanosiphum platanoidis	Acer pseudoplatanus	Aphis fabae	Rumex sp	NA	D	D	HT	0.0924214	0.996634	0.994079	0.977245
Drepanosiphum platanoidis	Acer pseudoplatanus	Macrosiphum euphorbiae	Galium aparine	NA	D	D	HT	0.0924214	0.822224	0.74683	0.995601
Drepanosiphum platanoidis	Acer pseudoplatanus	Macrosiphum euphorbiae	Galium aparine	NA	D	D	HT	0.0924214	0.996734	0.996625	0.995548
Drepanosiphum platanoidis	Acer pseudoplatanus	Macrosiphum euphorbiae	Sonchus asper	NA	D	D	HT	0.0924214	0.938659	0.922332	0.986422
Drepanosiphum platanoidis	Acer pseudoplatanus	Macrosiphum euphorbiae	Sonchus asper	NA	D	D	HT	0.0924214	0.996193	0.997169	0.988385
Macrosiphum euphorbiae	Senecio jacobaea	Drepanosiphum platanoidis	Acer pseudoplatanus	NA	D	D	HT	0.0924214	0.837756	0.797904	0.930368
Macrosiphum euphorbiae	Senecio jacobaea	Drepanosiphum platanoidis	Acer pseudoplatanus	NA	D	D	HT	0.0924214	0.996377	0.997763	0.947815
Macrosiphum euphorbiae	Senecio jacobaea	Schizolachnus pineti	Pinus sylvestris	NA	D	D	HT	0.0924214	0.987283	0.987899	0.992602
Macrosiphum geiQ	Anthriscus sylvestris	Periphyllus hirticornis	Acer campestre	NA	D	D	HT	0.0924214	0.996607	0.997639	0.996252
Megoura viciae	Lathyrus pratensis	Myzocallis sp1	Quercus robur	NA	D	D	HT	0.0924214	0.921428	0.871484	0.98873
Periphyllus hirticornis	Acer campestre	Macrosiphum geiQ	Geum urbanum	NA	D	D	HT	0.0924214	0.996818	0.997112	0.987612
Pterocomma sp2	Salix sp	Aphis fabae	Rumex sp	NA	D	D	HT	0.0924214	0.989979	0.9827	0.913249
Pterocomma sp2	Salix sp	Aphis fabae	Rumex sp	NA	D	D	HT	0.0924214	0.991144	0.98227	0.948206
Schizolachnus obscurus	Pinus nigra	Sitobion avenae	Glyceria maxima	NA	D	D	HT	0.0924214	0.980634	0.994377	0.990781
Schizolachnus obscurus	Pinus nigra	Sitobion avenae	Hordeum murinum	NA	D	D	HT	0.0924214	0.990942	0.992723	0.72271
Schizolachnus obscurus	Pinus nigra	Sitobion avenae	Triticum sp	NA	D	D	HT	0.0924214	0.993494	0.997375	0.921969
Schizolachnus pineti	Pinus sylvestris	Macrosiphum euphorbiae	Galium aparine	NA	D	D	HT	0.0924214	0.981311	0.978054	0.945735
Schizolachnus pineti	Pinus sylvestris	Macrosiphum euphorbiae	Sonchus asper	NA	D	D	HT	0.0924214	0.98604	0.986972	0.920442
Sitobion avenae	Glyceria maxima	Schizolachnus obscurus	Pinus nigra	NA	D	D	HT	0.0924214	0.987086	0.986902	0.957348
Sitobion avenae	Hordeum murinum	Schizolachnus obscurus	Pinus nigra	NA	D	D	HT	0.0924214	0.984799	0.983617	0.711369
Sitobion avenae	Triticum sp	Schizolachnus obscurus	Pinus nigra	NA	D	D	HT	0.0924214	0.990679	0.991262	0.984696
Sitobion avenae	Glyceria maxima	Schizolachnus pineti	Pinus sylvestris	NA	D	D	HT	0.0924214	0.978072	0.979183	0.995195
Sitobion avenae	Hordeum murinum	Schizolachnus pineti	Pinus sylvestris	NA	D	D	HT	0.0924214	0.978688	0.973695	0.918402
Sitobion avenae	Triticum sp	Schizolachnus pineti	Pinus sylvestris	NA	D	D	HT	0.0924214	0.985138	0.985784	0.985757
Periphyllus hirticornis	Acer campestre	Schizolachnus obscurus	Pinus nigra	NA	D	D	TT	0.0924214	0.997238	0.997942	0.894017
Schizolachnus obscurus	Pinus nigra	Periphyllus hirticornis	Acer campestre	NA	D	D	TT	0.0924214	0.993928	0.999011	0.984889
Acrythosiphon pisum	Lathyrus pratensis	Cavariella theobaldi	Salix sp	E	D	D	A	0.0942699	0.951515	0.94763	0.987174
Acrythosiphon pisum	Medicago sativa	Cavariella theobaldi	Salix sp	E	D	D	A	0.0942699	0.92135	0.913758	0.993883
Acrythosiphon pisum	Vicia cracca	Cavariella theobaldi	Salix sp	E	D	D	A	0.0942699	0.952892	0.951179	0.991275
Cavariella theobaldi	Pastinaca sativa	Acrythosiphon pisum	Lathyrus pratensis	E	D	D	A	0.0942699	0.93804	0.93882	0.5955
Cavariella theobaldi	Pastinaca sativa	Acrythosiphon pisum	Medicago sativa	E	D	D	A	0.0942699	0.765246	0.731971	0.97297
Cavariella theobaldi	Pastinaca sativa	Acrythosiphon pisum	Vicia cracca	E	D	D	A	0.0942699	0.935932	0.933883	0.996634
Cavariella pastinaceae	Heracleum sphondylium	Brachycaudus sp1	Cirsium arvense	NA	D	D	A	0.0942699	0.996397	0.996568	0.956818
Cavariella pastinaceae	Salix sp	Brachycaudus sp1	Cirsium arvense	NA	D	D	A	0.0942699	0.994828	0.995739	0.994804
Cavariella pastinaceae	Heracleum sphondylium	Schizolachnus obscurus	Pinus nigra	NA	D	D	A	0.0942699	0.99125	0.990702	0.986982
Schizolachnus obscurus	Pinus nigra	Cavariella pastinaceae	Heracleum sphondylium	NA	D	D	A	0.0942699	0.996235	0.996966	0.979986
Schizolachnus obscurus	Pinus nigra	Cavariella pastinaceae	Salix sp	NA	D	D	A	0.0942699	0.98703	0.987175	0.98138
Schizolachnus obscurus	Pinus nigra	Cavariella pastinaceae	Salix sp	NA	D	D	A	0.0942699	0.995753	0.99651	0.983362
Sitobion avenae	Glyceria maxima	Aphis urticata	Urtica dioica	NA	D	D	HH	0.0942699	0.993453	0.997314	0.950985
Sitobion avenae	Hordeum murinum	Aphis urticata	Urtica dioica	NA	D	D	HH	0.0942699	0.991352	0.995117	0.97756
Sitobion avenae	Triticum sp	Aphis urticata	Urtica dioica	NA	D	D	HH	0.0942699	0.991235	0.996685	0.933819
Acrythosiphon pisum	Lathyrus pratensis	Drepanosiphum platanoidis	Acer pseudoplatanus	NA	D	D	HT	0.0942699	0.888572	0.869997	0.979182
Acrythosiphon pisum	Medicago sativa	Drepanosiphum platanoidis	Acer pseudoplatanus	NA	D	D	HT	0.0942699	0.637298	0.561033	0.986058
Acrythosiphon pisum	Medicago sativa	Drepanosiphum platanoidis	Acer pseudoplatanus	NA	D	D	HT	0.0942699	0.703638	0.679977	0.977056
Acrythosiphon pisum	Vicia cracca	Drepanosiphum platanoidis	Acer pseudoplatanus	NA	D	D	HT	0.0942699	0.833966	0.78883	0.865799
Acrythosiphon pisum	Lathyrus pratensis	Pterocomma sp2	Salix sp	NA	D	D	HT	0.0942699	0.717336	0.692583	0.949085
Acrythosiphon pisum	Lathyrus pratensis	Pterocomma sp2	Salix sp	NA	D	D	HT	0.0942699	0.75801	0.717446	0.947811
Acrythosiphon pisum	Medicago sativa	Pterocomma sp2	Salix sp	NA	D	D	HT	0.0942699	0.630281	0.625847	0.923285
Acrythosiphon pisum	Medicago sativa	Pterocomma sp2	Salix sp	NA	D	D	HT	0.0942699	0.664345	0.6398	0.912637
Acrythosiphon pisum	Vicia cracca	Pterocomma sp2	Salix sp	NA	D	D	HT	0.0942699	0.980217	0.995174	0.9655
Acrythosiphon pisum	Vicia cracca	Pterocomma sp2	Salix sp	NA	D	D	HT	0.0942699	0.995037	0.995922	0.928973
Aphis urticata	Urtica dioica	Dysaphis plantaginea	Malus sp	NA	D	D	HT	0.0942699	0.9907	0.995189	0.979593
Aphis urticata	Urtica dioica	Eulachnus sp1	Pinus sylvestris	NA	D	D	HT	0.0942699	0.996057	0.997042	0.982673
Brevicoryne brassicae	Brassica oleracea	Myzocallis sp1	Quercus robur	NA	D	D	HT	0.0942699	0.887163	0.810295	0.993553
Cinara sp6	Pinus sylvestris	Macrosiphum rosae	Rosa sp	NA	D	D	HT	0.0942699	0.992392	0.995045	0.995046
Drepanosiphum platanoidis	Acer pseudoplatanus	Acrythosiphon pisum	Lathyrus pratensis	NA	D	D	HT	0.0942699	0.808195	0.776081	0.985104
Drepanosiphum platanoidis	Acer pseudoplatanus	Acrythosiphon pisum	Vicia cracca	NA	D	D	HT	0.0942699	0.99714	0.997745	0.845128
Eriosoma lanigerum	Malus sp	Aphis craccae	Vicia cracca	NA	D	D	HT	0.0942699	0.992701	0.996351	0.953167
Eriosoma lanigerum	Malus sp	Aphis fabae	Beta vulgaris	NA	D	D	HT	0.0942699	0.991899	0.751087	0.987633
Eriosoma lanigerum	Malus sp	Aphis fabae	Cirsium arvense	NA	D	D	HT	0.0942699	0.99588	0.996825	0.992743
Eriosoma lanigerum	Malus sp	Aphis fabae	Rumex sp	NA	D	D	HT	0.0942699	0.99568	0.984079	0.967778
Eriosoma lanigerum	Malus sp	Macrosiphum euphorbiae	Galium aparine	NA	D	D	HT	0.0942699	0.997083	0.996269	0.937807
Eriosoma lanigerum	Malus sp	Macrosiphum euphorbiae	Sonchus asper	NA	D	D	HT	0.0942699	0.995262	0.99702	0.991333
Eriosoma lanigerum	Malus sp	Macrosiphum geiQ	Geum urbanum	NA	D	D	HT	0.0942699	0.998207	0.997826	0.885518
Eriosoma lanigerum	Malus sp	Uroleucon sp2	Cirsium arvense	NA	D	D	HT	0.0942699	0.992361	0.99412	0.88051
Macrosiphum euphorbiae	Senecio jacobaea	Eriosoma lanigerum	Malus sp	NA	D	D	HT	0.0942699	0.995259	0.998109	0.880084
Macrosiphum euphorbiae	Senecio jacobaea	Periphyllus hirticornis	Acer campestre	NA	D	D	HT	0.0942699	0.994743	0.997323	0.934986
Macrosiphum geiQ	Anthriscus sylvestris	Eriosoma lanigerum	Malus sp	NA	D	D	HT	0.0942699	0.998009	0.998559	0.980327
Macrosiphum rosae	Dipsacus sp	Cinara sp6	Pinus sylvestris	NA	D	D	HT	0.0942699	0.990862	0.994064	0.968971
Myzocallis sp1	Quercus robur	Brevicoryne brassicae	Brassica napus	NA	D	D	HT	0.0942699	0.894399	0.800324	0.937792
Periphyllus hirticornis	Acer campestre	Macrosiphum euphorbiae	Galium aparine	NA	D	D	HT	0.0942699	0.99591	0.996344	0.950576
Periphyllus hirticornis	Acer campestre	Macrosiphum euphorbiae	Sonchus asper	NA	D	D	HT	0.0942699	0.995371	0.997032	0.92822
Uroleucon sp2	Cirsium arvense	Eriosoma lanigerum	Malus sp	NA	D	D	HT	0.0942699	0.990019	0.995055	0.994272
Cinara sp6	Pinus sylvestris	Dysaphis plantaginea	Malus sp	NA	D	D	TT	0.0942699	0.97435	0.995808	0.997375
Drepanosiphum platanoidis	Acer pseudoplatanus	Schizolachnus obscurus	Pinus nigra	NA	D	D	TT	0.0942699	0.994611	0.993665	0.986023
Drepanosiphum platanoidis	Acer pseudoplatanus	Schizolachnus obscurus	Pinus nigra	NA	D	D	TT	0.0942699	0.995295	0.994765	0.981443
Schizolachnus obscurus	Pinus nigra	Drepanosiphum platanoidis	Acer pseudoplatanus	NA	D	D	TT	0.0942699	0.98217	0.998293	0.997937
Schizolachnus obscurus	Pinus nigra	Drepanosiphum platanoidis	Acer pseudoplatanus	NA	D	D	TT	0.0942699	0.997582	0.997439	0.989271
Schizolachnus pineti	Pinus sylvestris	Tuberolachnus salignus	Salix sp	NA	D	D	TT	0.0942699	0.984793	0.979254	0.930067
Aphis fabae	Beta vulgaris	Cavariella pastinaceae	Salix sp	E	D	D	A	0.0961183	0.994768	0.9958	0.861025
Aphis fabae	Cirsium arvense	Cavariella pastinaceae	Salix sp	E	D	D	A	0.0961183	0.99485	0.993025	0.792783
Cavariella pastinaceae	Heracleum sphondylium	Aphis fabae	Beta vulgaris	E	D	D	A	0.0961183	0.990484	0.993435	0.981225
Cavariella pastinaceae	Heracleum sphondylium	Aphis fabae	Cirsium arvense	E	D	D	A	0.0961183	0.995487	0.994911	0.951517
Cavariella pastinaceae	Heracleum sphondylium	Aphis fabae	Rumex sp	E	D	D	A	0.0961183	0.861162	0.6774	0.996372
Cavariella pastinaceae	Salix sp	Aphis fabae	Rumex sp	E	D	D	A	0.0961183	0.859012	0.634359	0.924655
Cavariella pastinaceae	Heracleum sphondylium	Macrosiphum euphorbiae	Galium aparine	E	D	D	A	0.0961183	0.507344	0.436061	0.998776
Cavariella pastinaceae	Heracleum sphondylium	Macrosiphum euphorbiae	Senecio jacobaea	E	D	D	A	0.0961183	0.371728	0.351773	0.987746
Cavariella pastinaceae	Heracleum sphondylium	Macrosiphum euphorbiae	Sonchus asper	E	D	D	A	0.0961183	0.890382	0.889359	0.983121
Cavariella pastinaceae	Salix sp	Macrosiphum euphorbiae	Galium aparine	E	D	D	A	0.0961183	0.509029	0.403141	0.97936
Cavariella pastinaceae	Salix sp	Macrosiphum euphorbiae	Sonchus asper	E	D	D	A	0.0961183	0.891297	0.883412	0.986302
Cavariella pastinaceae	Heracleum sphondylium	Sitobion avenae	Glyceria maxima	E	D	D	A	0.0961183	0.289553	0.259457	0.98338
Cavariella pastinaceae	Heracleum sphondylium	Sitobion avenae	Hordeum murinum	E	D	D	A	0.0961183	0.787233	0.777072	0.977868
Cavariella pastinaceae	Heracleum sphondylium	Sitobion avenae	Triticum sp	E	D	D	A	0.0961183	0.233455	0.197366	0.993379
Macrosiphum euphorbiae	Senecio jacobaea	Cavariella pastinaceae	Salix sp	E	D	D	A	0.0961183	0.552833	0.517958	0.946061
Sitobion avenae	Glyceria maxima	Cavariella pastinaceae	Salix sp	E	D	D	A	0.0961183	0.362504	0.288762	0.996948
Sitobion avenae	Hordeum murinum	Cavariella pastinaceae	Salix sp	E	D	D	A	0.0961183	0.806293	0.777904	0.937787
Sitobion avenae	Triticum sp	Cavariella pastinaceae	Salix sp	E	D	D	A	0.0961183	0.455352	0.396739	0.791959
Aphis urticata	Urtica dioica	Cavariella pastinaceae	Salix sp	NA	D	D	A	0.0961183	0.997251	0.997681	0.848224
Cavariella pastinaceae	Heracleum sphondylium	Aphis urticata	Urtica dioica	NA	D	D	A	0.0961183	0.996579	0.997762	0.651921
Cavariella pastinaceae	Heracleum sphondylium	Macrosiphoniella artemesiae	Artemisia vulgaris	NA	D	D	A	0.0961183	0.227385	0.2087	0.755777
Cavariella pastinaceae	Heracleum sphondylium	Macrosiphoniella artemesiae	Artemisia vulgaris	NA	D	D	A	0.0961183	0.353944	0.34284	0.911501
Cavariella theobaldi	Pastinaca sativa	Microlophium carnosum	Urtica dioica	NA	D	D	A	0.0961183	0.889781	0.88204	0.989973
Hyperomyzus lactucae	Sonchus asper	Periphyllus hirticornis	Acer campestre	NA	D	D	A	0.0961183	0.987947	0.990917	0.989237
Hyperomyzus lactucae	Sonchus asper	Tuberolachnus salignus	Salix sp	NA	D	D	A	0.0961183	0.989975	0.989738	0.994006
Macrosiphoniella artemesiae	Artemisia vulgaris	Cavariella pastinaceae	Salix sp	NA	D	D	A	0.0961183	0.27196	0.197094	0.991487
Macrosiphoniella artemesiae	Artemisia vulgaris	Cavariella pastinaceae	Salix sp	NA	D	D	A	0.0961183	0.494057	0.463302	0.986696
Microlophium carnosum	Urtica dioica	Cavariella theobaldi	Salix sp	NA	D	D	A	0.0961183	0.722216	0.707204	0.995236
Aphis craccae	Vicia cracca	Macrosiphoniella artemesiae	Artemisia vulgaris	NA	D	D	HH	0.0961183	0.990129	0.990638	0.989802
Aphis urticata	Urtica dioica	Uroleucon sp2	Cirsium arvense	NA	D	D	HH	0.0961183	0.990864	0.995682	0.997101
Macrosiphoniella artemesiae	Artemisia vulgaris	Aphis craccae	Vicia cracca	NA	D	D	HH	0.0961183	0.986193	0.986902	0.996126
Uroleucon sp2	Cirsium arvense	Aphis ruborum	Rubus fruticosus	NA	D	D	HH	0.0961183	0.802358	0.768297	0.989902
Uroleucon sp2	Cirsium arvense	Aphis ruborum	Rubus fruticosus	NA	D	D	HH	0.0961183	0.994004	0.995707	0.996639
Uroleucon sp2	Cirsium arvense	Aphis urticata	Urtica dioica	NA	D	D	HH	0.0961183	0.979039	0.984912	0.993436
Aphis ruborum	Rubus fruticosus	Dysaphis plantaginea	Malus sp	NA	D	D	HT	0.0961183	0.991225	0.993267	0.92252
Aphis urticata	Urtica dioica	Cinara sp6	Pinus sylvestris	NA	D	D	HT	0.0961183	0.997505	0.998131	0.931187
Brachycaudus sp1	Cirsium arvense	Cinara sp6	Pinus sylvestris	NA	D	D	HT	0.0961183	0.991751	0.99492	0.995552
Cinara sp6	Pinus sylvestris	Macrosiphum euphorbiae	Galium aparine	NA	D	D	HT	0.0961183	0.994363	0.995374	0.992603
Drepanosiphum platanoidis	Acer pseudoplatanus	Amphorophora rubi	Rubus fruticosus	NA	D	D	HT	0.0961183	0.984851	0.994622	0.974289
Drepanosiphum platanoidis	Acer pseudoplatanus	Amphorophora rubi	Rubus fruticosus	NA	D	D	HT	0.0961183	0.992254	0.99479	0.96657
Drepanosiphum platanoidis	Acer pseudoplatanus	Amphorophora rubi	Rubus idaeus	NA	D	D	HT	0.0961183	0.989095	0.99431	0.992773
Drepanosiphum platanoidis	Acer pseudoplatanus	Amphorophora rubi	Rubus idaeus	NA	D	D	HT	0.0961183	0.991663	0.994013	0.990291
Drepanosiphum platanoidis	Acer pseudoplatanus	Macrosiphum geiQ	Geum urbanum	NA	D	D	HT	0.0961183	0.845618	0.800312	0.966946
Drepanosiphum platanoidis	Acer pseudoplatanus	Macrosiphum geiQ	Geum urbanum	NA	D	D	HT	0.0961183	0.997533	0.997558	0.987878
Drepanosiphum platanoidis	Acer pseudoplatanus	Uroleucon sp2	Cirsium arvense	NA	D	D	HT	0.0961183	0.994155	0.995156	0.976433
Macrosiphoniella artemesiae	Artemisia vulgaris	Schizolachnus pineti	Pinus sylvestris	NA	D	D	HT	0.0961183	0.988882	0.991202	0.992219
Macrosiphoniella artemesiae	Artemisia vulgaris	Schizolachnus pineti	Pinus sylvestris	NA	D	D	HT	0.0961183	0.990191	0.989405	0.993211
Macrosiphum euphorbiae	Senecio jacobaea	Cinara sp6	Pinus sylvestris	NA	D	D	HT	0.0961183	0.996855	0.997511	0.988351
Macrosiphum euphorbiae	Sonchus asper	Cinara sp6	Pinus sylvestris	NA	D	D	HT	0.0961183	0.995068	0.996277	0.995895
Macrosiphum geiQ	Anthriscus sylvestris	Drepanosiphum platanoidis	Acer pseudoplatanus	NA	D	D	HT	0.0961183	0.856358	0.823265	0.995891
Macrosiphum geiQ	Anthriscus sylvestris	Drepanosiphum platanoidis	Acer pseudoplatanus	NA	D	D	HT	0.0961183	0.997659	0.998054	0.991631
Schizolachnus pineti	Pinus sylvestris	Macrosiphoniella oblonga	Artemisia vulgaris	NA	D	D	HT	0.0961183	0.992564	0.992292	0.989575
Uroleucon sp2	Cirsium arvense	Drepanosiphum platanoidis	Acer pseudoplatanus	NA	D	D	HT	0.0961183	0.79162	0.711336	0.979501
Uroleucon sp2	Cirsium arvense	Drepanosiphum platanoidis	Acer pseudoplatanus	NA	D	D	HT	0.0961183	0.990781	0.996701	0.962368
Uroleucon sp2	Cirsium arvense	Drepanosiphum platanoidis	Acer pseudoplatanus	NA	D	D	HT	0.0961183	0.993635	0.994518	0.993627
Cavariella pastinaceae	Heracleum sphondylium	Dysaphis plantaginea	Malus sp	NA	D	D	A	0.0979667	0.994444	0.994317	0.992506
Cavariella pastinaceae	Salix sp	Dysaphis plantaginea	Malus sp	NA	D	D	A	0.0979667	0.989437	0.990771	0.992795
Megoura viciae	Lathyrus pratensis	Aphis ruborum	Rubus fruticosus	NA	D	D	HH	0.0979667	0.995575	0.99619	0.995855
Aphis craccae	Vicia cracca	Pterocomma sp2	Salix sp	NA	D	D	HT	0.0979667	0.984943	0.990431	0.990686
Aphis craccae	Vicia cracca	Pterocomma sp2	Salix sp	NA	D	D	HT	0.0979667	0.991018	0.990448	0.993596
Eriosoma lanigerum	Malus sp	Aphis ruborum	Rubus fruticosus	NA	D	D	HT	0.0979667	0.997503	0.998103	0.972547
Megoura viciae	Lathyrus pratensis	Pterocomma sp2	Salix sp	NA	D	D	HT	0.0979667	0.989478	0.990281	0.975841
Megoura viciae	Lathyrus pratensis	Pterocomma sp2	Salix sp	NA	D	D	HT	0.0979667	0.992859	0.991513	0.99013
Myzocallis sp1	Quercus robur	Aphis fabae	Beta vulgaris	NA	D	D	HT	0.0979667	0.957824	0.794541	0.988996
Myzocallis sp1	Quercus robur	Aphis fabae	Cirsium arvense	NA	D	D	HT	0.0979667	0.990748	0.991955	0.993464
Myzocallis sp1	Quercus robur	Aphis fabae	Rumex sp	NA	D	D	HT	0.0979667	0.989958	0.975117	0.993913
Periphyllus hirticornis	Acer campestre	Schizolachnus pineti	Pinus sylvestris	NA	D	D	TT	0.0979667	0.994971	0.997517	0.994698
Schizolachnus pineti	Pinus sylvestris	Pterocomma sp2	Salix sp	NA	D	D	TT	0.0979667	0.984313	0.988337	0.989601
Schizolachnus pineti	Pinus sylvestris	Pterocomma sp2	Salix sp	NA	D	D	TT	0.0979667	0.986671	0.987935	0.992638
Macrosiphum geiQ	Anthriscus sylvestris	Aphis ruborum	Rubus fruticosus	NA	D	D	HH	0.0979667	0.861544	0.848075	0.995432
Macrosiphum geiQ	Geum urbanum	Aphis ruborum	Rubus fruticosus	NA	D	D	HH	0.0979667	0.840167	0.821011	0.99772
Aphis fabae	Beta vulgaris	Eulachnus rileyi	Pinus nigra	NA	D	D	HT	0.0979667	0.991917	0.991401	0.976097
Aphis fabae	Cirsium arvense	Eulachnus rileyi	Pinus nigra	NA	D	D	HT	0.0979667	0.99343	0.990874	0.994659
Brevicoryne brassicae	Brassica napus	Cinara sp6	Pinus sylvestris	NA	D	D	HT	0.0979667	0.995091	0.996406	0.987155
Brevicoryne brassicae	Brassica oleracea	Cinara sp6	Pinus sylvestris	NA	D	D	HT	0.0979667	0.996399	0.997506	0.985462
Eulachnus rileyi	Pinus nigra	Aphis fabae	Rumex sp	NA	D	D	HT	0.0979667	0.864423	0.64052	0.946323
Macrosiphoniella artemesiae	Artemisia vulgaris	Schizolachnus obscurus	Pinus nigra	NA	D	D	HT	0.0979667	0.990567	0.992823	0.993839
Macrosiphoniella artemesiae	Artemisia vulgaris	Schizolachnus obscurus	Pinus nigra	NA	D	D	HT	0.0979667	0.991312	0.99145	0.99017
Macrosiphum geiQ	Anthriscus sylvestris	Tuberolachnus salignus	Salix sp	NA	D	D	HT	0.0979667	0.997209	0.99739	0.975241
Macrosiphum geiQ	Geum urbanum	Tuberolachnus salignus	Salix sp	NA	D	D	HT	0.0979667	0.994598	0.994951	0.985317
Myzocallis sp1	Quercus robur	Aphis urticata	Urtica dioica	NA	D	D	HT	0.0979667	0.990697	0.996264	0.986511
Schizolachnus obscurus	Pinus nigra	Macrosiphoniella artemesiae	Artemisia vulgaris	NA	D	D	HT	0.0979667	0.996066	0.996587	0.993475
Schizolachnus obscurus	Pinus nigra	Macrosiphoniella artemesiae	Artemisia vulgaris	NA	D	D	HT	0.0979667	0.996355	0.996505	0.99485
Drepanosiphum platanoidis	Acer pseudoplatanus	Schizolachnus pineti	Pinus sylvestris	NA	D	D	TT	0.0979667	0.992213	0.99488	0.99044
Drepanosiphum platanoidis	Acer pseudoplatanus	Schizolachnus pineti	Pinus sylvestris	NA	D	D	TT	0.0979667	0.996005	0.995893	0.99408
Myzocallis sp1	Quercus robur	Dysaphis plantaginea	Malus sp	NA	D	D	TT	0.0979667	0.687767	0.729793	0.971647
Cavariella pastinaceae	Heracleum sphondylium	Pterocomma sp2	Salix sp	NA	D	D	A	0.0998152	0.993908	0.994331	0.975962
Cavariella pastinaceae	Heracleum sphondylium	Pterocomma sp2	Salix sp	NA	D	D	A	0.0998152	0.994065	0.995605	0.990374
Brevicoryne brassicae	Brassica oleracea	Periphyllus hirticornis	Acer campestre	NA	D	D	HT	0.0998152	0.990125	0.997918	0.993755
Eriosoma lanigerum	Malus sp	Uroleucon sonchi	Sonchus asper	NA	D	D	HT	0.0998152	0.993018	0.995781	0.985138
Myzocallis sp1	Quercus robur	Macrosiphum rosae	Dipsacus sp	NA	D	D	HT	0.0998152	0.994607	0.995488	0.966127
Myzocallis sp1	Quercus robur	Macrosiphum rosae	Rosa sp	NA	D	D	HT	0.0998152	0.989075	0.995616	0.992173
Periphyllus hirticornis	Acer campestre	Brevicoryne brassicae	Brassica napus	NA	D	D	HT	0.0998152	0.992383	0.998303	0.931987
Tuberolachnus salignus	Salix sp	Amphorophora rubi	Rubus fruticosus	NA	D	D	HT	0.0998152	0.979655	0.981724	0.906032
Tuberolachnus salignus	Salix sp	Amphorophora rubi	Rubus idaeus	NA	D	D	HT	0.0998152	0.915301	0.820805	0.985917
Cavariella pastinaceae	Salix sp	Pterocomma sp2	Salix sp	NA	S	S	A	0.0998152	0.801351	0.815098	0.984736
Cavariella pastinaceae	Salix sp	Pterocomma sp2	Salix sp	NA	S	S	A	0.0998152	0.825375	0.824477	0.992202
Cavariella theobaldi	Pastinaca sativa	Macrosiphum rosae	Dipsacus sp	E	D	D	A	0.0998152	0.847975	0.826402	0.983205
Cavariella theobaldi	Pastinaca sativa	Macrosiphum rosae	Rosa sp	E	D	D	A	0.0998152	0.826943	0.810698	0.98103
Cavariella theobaldi	Salix sp	Macrosiphum rosae	Dipsacus sp	E	D	D	A	0.0998152	0.940254	0.937009	0.849758
Cavariella theobaldi	Salix sp	Macrosiphum rosae	Rosa sp	E	D	D	A	0.0998152	0.92834	0.924946	0.948632
Cavariella theobaldi	Pastinaca sativa	Brachycaudus sp1	Cirsium arvense	NA	D	D	A	0.0998152	0.997021	0.997193	0.815989
Cavariella theobaldi	Salix sp	Brachycaudus sp1	Cirsium arvense	NA	D	D	A	0.0998152	0.994227	0.995681	0.985842
Eriosoma lanigerum	Malus sp	Hyperomyzus lactucae	Sonchus asper	NA	D	D	A	0.0998152	0.991637	0.993828	0.965463
Sitobion avenae	Glyceria maxima	Aphis ruborum	Rubus fruticosus	NA	D	D	HH	0.0998152	0.803002	0.775705	0.984097
Sitobion avenae	Hordeum murinum	Aphis ruborum	Rubus fruticosus	NA	D	D	HH	0.0998152	0.892853	0.877015	0.994657
Sitobion avenae	Triticum sp	Aphis ruborum	Rubus fruticosus	NA	D	D	HH	0.0998152	0.819516	0.797109	0.980796
Aphis fabae	Beta vulgaris	Cinara sp6	Pinus sylvestris	NA	D	D	HT	0.0998152	0.997518	0.998308	0.819243
Aphis fabae	Cirsium arvense	Cinara sp6	Pinus sylvestris	NA	D	D	HT	0.0998152	0.992931	0.99389	0.918213
Aphis fabae	Beta vulgaris	Eulachnus sp1	Pinus sylvestris	NA	D	D	HT	0.0998152	0.9938	0.995861	0.989518
Aphis fabae	Cirsium arvense	Eulachnus sp1	Pinus sylvestris	NA	D	D	HT	0.0998152	0.992674	0.991608	0.994362
Brevicoryne brassicae	Brassica oleracea	Eriosoma lanigerum	Malus sp	NA	D	D	HT	0.0998152	0.985708	0.83917	0.971961
Cinara sp6	Pinus sylvestris	Aphis fabae	Rumex sp	NA	D	D	HT	0.0998152	0.993042	0.99257	0.980502
Drepanosiphum platanoidis	Acer pseudoplatanus	Macrosiphum rosae	Dipsacus sp	NA	D	D	HT	0.0998152	0.895462	0.865456	0.993662
Drepanosiphum platanoidis	Acer pseudoplatanus	Macrosiphum rosae	Dipsacus sp	NA	D	D	HT	0.0998152	0.997617	0.997975	0.988839
Drepanosiphum platanoidis	Acer pseudoplatanus	Macrosiphum rosae	Rosa sp	NA	D	D	HT	0.0998152	0.903858	0.881663	0.991544
Drepanosiphum platanoidis	Acer pseudoplatanus	Macrosiphum rosae	Rosa sp	NA	D	D	HT	0.0998152	0.997091	0.997994	0.989711
Eriosoma lanigerum	Malus sp	Aphis urticata	Urtica dioica	NA	D	D	HT	0.0998152	0.996358	0.998994	0.974454
Eriosoma lanigerum	Malus sp	Brevicoryne brassicae	Brassica napus	NA	D	D	HT	0.0998152	0.989345	0.801597	0.983036
Eulachnus sp1	Pinus sylvestris	Aphis fabae	Rumex sp	NA	D	D	HT	0.0998152	0.86976	0.67265	0.985012
Eulachnus sp1	Pinus sylvestris	Aphis ruborum	Rubus fruticosus	NA	D	D	HT	0.0998152	0.812044	0.776376	0.998318
Macrosiphum euphorbiae	Senecio jacobaea	Myzocallis sp1	Quercus robur	NA	D	D	HT	0.0998152	0.988291	0.996987	0.998196
Macrosiphum euphorbiae	Senecio jacobaea	Tuberolachnus salignus	Salix sp	NA	D	D	HT	0.0998152	0.995922	0.996391	0.995027
Macrosiphum geiQ	Anthriscus sylvestris	Cinara sp6	Pinus sylvestris	NA	D	D	HT	0.0998152	0.997745	0.99792	0.997647
Macrosiphum geiQ	Geum urbanum	Cinara sp6	Pinus sylvestris	NA	D	D	HT	0.0998152	0.995277	0.996353	0.987519
Megoura viciae	Lathyrus pratensis	Cinara sp6	Pinus sylvestris	NA	D	D	HT	0.0998152	0.997789	0.997849	0.988094
Megoura viciae	Lathyrus pratensis	Tuberolachnus salignus	Salix sp	NA	D	D	HT	0.0998152	0.961466	0.923667	0.998527
Microlophium carnosum	Urtica dioica	Pterocomma sp2	Salix sp	NA	D	D	HT	0.0998152	0.995967	0.997076	0.995855
Microlophium carnosum	Urtica dioica	Pterocomma sp2	Salix sp	NA	D	D	HT	0.0998152	0.99622	0.99752	0.983595
Myzocallis sp1	Quercus robur	Macrosiphum euphorbiae	Galium aparine	NA	D	D	HT	0.0998152	0.994051	0.994151	0.996248
Myzocallis sp1	Quercus robur	Macrosiphum euphorbiae	Sonchus asper	NA	D	D	HT	0.0998152	0.988138	0.996108	0.995626
Sitobion avenae	Glyceria maxima	Cinara sp6	Pinus sylvestris	NA	D	D	HT	0.0998152	0.996202	0.997107	0.988106
Sitobion avenae	Hordeum murinum	Cinara sp6	Pinus sylvestris	NA	D	D	HT	0.0998152	0.996626	0.99721	0.984041
Sitobion avenae	Triticum sp	Cinara sp6	Pinus sylvestris	NA	D	D	HT	0.0998152	0.995989	0.996771	0.887061
Sitobion avenae	Glyceria maxima	Drepanosiphum platanoidis	Acer pseudoplatanus	NA	D	D	HT	0.0998152	0.791045	0.728337	0.994572
Sitobion avenae	Glyceria maxima	Drepanosiphum platanoidis	Acer pseudoplatanus	NA	D	D	HT	0.0998152	0.995909	0.996792	0.965071
Sitobion avenae	Hordeum murinum	Drepanosiphum platanoidis	Acer pseudoplatanus	NA	D	D	HT	0.0998152	0.896931	0.862847	0.987139
Sitobion avenae	Hordeum murinum	Drepanosiphum platanoidis	Acer pseudoplatanus	NA	D	D	HT	0.0998152	0.994912	0.995398	0.979873
Sitobion avenae	Triticum sp	Drepanosiphum platanoidis	Acer pseudoplatanus	NA	D	D	HT	0.0998152	0.8115	0.760191	0.988192
Sitobion avenae	Triticum sp	Drepanosiphum platanoidis	Acer pseudoplatanus	NA	D	D	HT	0.0998152	0.995533	0.997106	0.992212
Tuberolachnus salignus	Salix sp	Macrosiphum euphorbiae	Galium aparine	NA	D	D	HT	0.0998152	0.991531	0.991273	0.995244
Tuberolachnus salignus	Salix sp	Macrosiphum euphorbiae	Sonchus asper	NA	D	D	HT	0.0998152	0.992026	0.99297	0.990303
Drepanosiphum aceris	Acer campestre	Schizolachnus obscurus	Pinus nigra	NA	D	D	TT	0.0998152	0.993468	0.992591	0.997624
Drepanosiphum platanoidis	Acer pseudoplatanus	Dysaphis plantaginea	Malus sp	NA	D	D	TT	0.0998152	0.98183	0.996704	0.994323
Drepanosiphum platanoidis	Acer pseudoplatanus	Dysaphis plantaginea	Malus sp	NA	D	D	TT	0.0998152	0.996916	0.995462	0.997765
Eulachnus rileyi	Pinus nigra	Dysaphis plantaginea	Malus sp	NA	D	D	TT	0.0998152	0.987356	0.989071	0.993911
Schizolachnus obscurus	Pinus nigra	Drepanosiphum aceris	Acer campestre	NA	D	D	TT	0.0998152	0.99465	0.996235	0.997261
Schizolachnus obscurus	Pinus nigra	Pterocomma sp2	Salix sp	NA	D	D	TT	0.0998152	0.983396	0.983032	0.991488
Schizolachnus obscurus	Pinus nigra	Pterocomma sp2	Salix sp	NA	D	D	TT	0.0998152	0.98566	0.986231	0.997437
Schizolachnus obscurus	Pinus nigra	Pterocomma sp2	Salix sp	NA	D	D	TT	0.0998152	0.992856	0.995246	0.997717
Schizolachnus obscurus	Pinus nigra	Pterocomma sp2	Salix sp	NA	D	D	TT	0.0998152	0.995471	0.993934	0.972128
Microlophium carnosum	Urtica dioica	Aphis urticata	Urtica dioica	NA	S	S	HH	0.0998152	0.9919	0.992345	0.991561
Eriosoma lanigerum	Malus sp	Macrosiphoniella oblonga	Artemisia vulgaris	NA	D	D	HT	0.0998152	0.998238	0.996324	0.99451
Megoura viciae	Lathyrus pratensis	Periphyllus hirticornis	Acer campestre	NA	D	D	HT	0.0998152	0.994856	0.997991	0.995339
Cavariella theobaldi	Pastinaca sativa	Aphis ruborum	Rubus fruticosus	NA	D	D	A	0.101664	0.955176	0.949593	0.997002
Cavariella theobaldi	Salix sp	Aphis ruborum	Rubus fruticosus	NA	D	D	A	0.101664	0.964382	0.960859	0.997824
Cavariella theobaldi	Pastinaca sativa	Macrosiphoniella artemesiae	Artemisia vulgaris	NA	D	D	A	0.101664	0.894321	0.88883	0.996331
Cavariella theobaldi	Pastinaca sativa	Macrosiphoniella artemesiae	Artemisia vulgaris	NA	D	D	A	0.101664	0.937945	0.936856	0.997075
Cavariella theobaldi	Pastinaca sativa	Macrosiphoniella oblonga	Artemisia vulgaris	NA	D	D	A	0.101664	0.995472	0.995859	0.988146
Cavariella theobaldi	Salix sp	Macrosiphoniella oblonga	Artemisia vulgaris	NA	D	D	A	0.101664	0.992666	0.99335	0.992186
Macrosiphoniella artemesiae	Artemisia vulgaris	Cavariella theobaldi	Salix sp	NA	D	D	A	0.101664	0.923256	0.921202	0.998124
Macrosiphoniella artemesiae	Artemisia vulgaris	Cavariella theobaldi	Salix sp	NA	D	D	A	0.101664	0.950026	0.951029	0.997412
Drepanosiphum platanoidis	Acer pseudoplatanus	Brachycaudus sp1	Cirsium arvense	NA	D	D	HT	0.101664	0.997287	0.997257	0.995946
Drepanosiphum platanoidis	Acer pseudoplatanus	Brachycaudus sp1	Cirsium arvense	NA	D	D	HT	0.101664	0.998967	0.999217	0.996141
Uroleucon sonchi	Sonchus asper	Eulachnus sp1	Pinus sylvestris	NA	D	D	HT	0.101664	0.804521	0.769004	0.981699
Drepanosiphum platanoidis	Acer pseudoplatanus	Myzocallis sp1	Quercus robur	NA	D	D	TT	0.101664	0.991792	0.991382	0.992922
Myzocallis sp1	Quercus robur	Drepanosiphum platanoidis	Acer pseudoplatanus	NA	D	D	TT	0.101664	0.983143	0.995733	0.997045
Cavariella pastinaceae	Heracleum sphondylium	Cinara sp6	Pinus sylvestris	NA	D	D	A	0.101664	0.996668	0.996905	0.979554
Cavariella pastinaceae	Salix sp	Cinara sp6	Pinus sylvestris	NA	D	D	A	0.101664	0.994821	0.995503	0.993101
Cavariella theobaldi	Pastinaca sativa	Uroleucon sonchi	Sonchus asper	NA	D	D	A	0.101664	0.903218	0.902619	0.992247
Uroleucon sonchi	Sonchus asper	Cavariella theobaldi	Salix sp	NA	D	D	A	0.101664	0.929326	0.926144	0.992673
Aphis ruborum	Rubus fruticosus	Macrosiphum euphorbiae	Galium aparine	NA	D	D	HH	0.101664	0.816318	0.781511	0.993187
Macrosiphum euphorbiae	Senecio jacobaea	Aphis ruborum	Rubus fruticosus	NA	D	D	HH	0.101664	0.841431	0.824919	0.987723
Macrosiphum euphorbiae	Sonchus asper	Aphis ruborum	Rubus fruticosus	NA	D	D	HH	0.101664	0.931959	0.925473	0.985796
Macrosiphum rosae	Dipsacus sp	Aphis ruborum	Rubus fruticosus	NA	D	D	HH	0.101664	0.877039	0.86138	0.989419
Macrosiphum rosae	Rosa sp	Aphis ruborum	Rubus fruticosus	NA	D	D	HH	0.101664	0.889979	0.87832	0.992363
Brevicoryne brassicae	Brassica oleracea	Drepanosiphum aceris	Acer campestre	NA	D	D	HT	0.101664	0.989071	0.991082	0.995289
Brevicoryne brassicae	Brassica napus	Eulachnus rileyi	Pinus nigra	NA	D	D	HT	0.101664	0.985009	0.985292	0.996574
Brevicoryne brassicae	Brassica oleracea	Eulachnus rileyi	Pinus nigra	NA	D	D	HT	0.101664	0.988823	0.987677	0.995986
Cinara sp6	Pinus sylvestris	Aphis ruborum	Rubus fruticosus	NA	D	D	HT	0.101664	0.995254	0.996451	0.990844
Drepanosiphum aceris	Acer campestre	Brevicoryne brassicae	Brassica napus	NA	D	D	HT	0.101664	0.991418	0.993099	0.995177
Eriosoma lanigerum	Malus sp	Brachycaudus sp1	Cirsium arvense	NA	D	D	HT	0.101664	0.998436	0.999339	0.989909
Eulachnus rileyi	Pinus nigra	Amphorophora rubi	Rubus fruticosus	NA	D	D	HT	0.101664	0.982408	0.986906	0.99605
Eulachnus rileyi	Pinus nigra	Amphorophora rubi	Rubus idaeus	NA	D	D	HT	0.101664	0.979678	0.981857	0.999235
Eulachnus rileyi	Pinus nigra	Aphis ruborum	Rubus fruticosus	NA	D	D	HT	0.101664	0.847688	0.822029	0.997442
Megoura viciae	Lathyrus pratensis	Eriosoma lanigerum	Malus sp	NA	D	D	HT	0.101664	0.992	0.795303	0.992317
Myzocallis sp1	Quercus robur	Uroleucon sonchi	Sonchus asper	NA	D	D	HT	0.101664	0.975123	0.991617	0.998562
Periphyllus hirticornis	Acer campestre	Brachycaudus sp1	Cirsium arvense	NA	D	D	HT	0.101664	0.980554	0.986012	0.995812
Periphyllus hirticornis	Acer campestre	Macrosiphum rosae	Dipsacus sp	NA	D	D	HT	0.101664	0.974695	0.979754	0.9884
Periphyllus hirticornis	Acer campestre	Macrosiphum rosae	Rosa sp	NA	D	D	HT	0.101664	0.973823	0.981204	0.996551
Tuberolachnus salignus	Salix sp	Brachycaudus sp1	Cirsium arvense	NA	D	D	HT	0.101664	0.997316	0.998353	0.98956
Uroleucon sonchi	Sonchus asper	Tuberolachnus salignus	Salix sp	NA	D	D	HT	0.101664	0.988539	0.989376	0.990162
Myzocallis sp1	Quercus robur	Cinara sp6	Pinus sylvestris	NA	D	D	TT	0.101664	0.975896	0.997781	0.965806
Periphyllus hirticornis	Acer campestre	Dysaphis plantaginea	Malus sp	NA	D	D	TT	0.101664	0.991394	0.996589	0.972532
Tuberolachnus salignus	Salix sp	Cinara sp6	Pinus sylvestris	NA	D	D	TT	0.101664	0.995183	0.996265	0.994895
Cavariella theobaldi	Pastinaca sativa	Macrosiphum geiQ	Anthriscus sylvestris	E	D	D	A	0.103512	0.81442	0.810164	0.977886
Cavariella theobaldi	Pastinaca sativa	Macrosiphum geiQ	Geum urbanum	E	D	D	A	0.103512	0.780387	0.767005	0.9837
Macrosiphum geiQ	Anthriscus sylvestris	Cavariella theobaldi	Salix sp	E	D	D	A	0.103512	0.932897	0.932134	0.99186
Macrosiphum geiQ	Geum urbanum	Cavariella theobaldi	Salix sp	E	D	D	A	0.103512	0.918047	0.915875	0.977703
Microlophium carnosum	Urtica dioica	Aphis ruborum	Rubus fruticosus	NA	D	D	HH	0.103512	0.991766	0.99208	0.974237
Acrythosiphon pisum	Lathyrus pratensis	Periphyllus hirticornis	Acer campestre	NA	D	D	HT	0.103512	0.980973	0.985963	0.956685
Acrythosiphon pisum	Medicago sativa	Periphyllus hirticornis	Acer campestre	NA	D	D	HT	0.103512	0.997377	0.997462	0.968757
Acrythosiphon pisum	Vicia cracca	Periphyllus hirticornis	Acer campestre	NA	D	D	HT	0.103512	0.979286	0.983968	0.993088
Aphis urticata	Urtica dioica	Eulachnus rileyi	Pinus nigra	NA	D	D	HT	0.103512	0.995758	0.996004	0.974615
Aphis urticata	Urtica dioica	Periphyllus hirticornis	Acer campestre	NA	D	D	HT	0.103512	0.993676	0.995673	0.978665
Drepanosiphum platanoidis	Acer pseudoplatanus	Macrosiphoniella oblonga	Artemisia vulgaris	NA	D	D	HT	0.103512	0.997399	0.997661	0.990361
Drepanosiphum platanoidis	Acer pseudoplatanus	Macrosiphoniella oblonga	Artemisia vulgaris	NA	D	D	HT	0.103512	0.997401	0.997215	0.97401
Macrosiphum geiQ	Anthriscus sylvestris	Myzocallis sp1	Quercus robur	NA	D	D	HT	0.103512	0.995534	0.997634	0.969971
Microlophium carnosum	Urtica dioica	Schizolachnus obscurus	Pinus nigra	NA	D	D	HT	0.103512	0.994875	0.995172	0.969224
Myzocallis sp1	Quercus robur	Brachycaudus sp1	Cirsium arvense	NA	D	D	HT	0.103512	0.997715	0.998155	0.968058
Myzocallis sp1	Quercus robur	Macrosiphum geiQ	Geum urbanum	NA	D	D	HT	0.103512	0.996678	0.996721	0.986302
Myzocallis sp1	Quercus robur	Uroleucon sp2	Cirsium arvense	NA	D	D	HT	0.103512	0.969263	0.985196	0.994795
Pterocomma sp2	Salix sp	Aphis ruborum	Rubus fruticosus	NA	D	D	HT	0.103512	0.991463	0.995445	0.984786
Pterocomma sp2	Salix sp	Aphis ruborum	Rubus fruticosus	NA	D	D	HT	0.103512	0.994469	0.996131	0.994267
Pterocomma sp2	Salix sp	Brachycaudus sp1	Cirsium arvense	NA	D	D	HT	0.103512	0.994519	0.998	0.996427
Pterocomma sp2	Salix sp	Brachycaudus sp1	Cirsium arvense	NA	D	D	HT	0.103512	0.995506	0.998127	0.94282
Schizolachnus obscurus	Pinus nigra	Microlophium carnosum	Urtica dioica	NA	D	D	HT	0.103512	0.998307	0.998351	0.976151
Tuberolachnus salignus	Salix sp	Macrosiphum rosae	Dipsacus sp	NA	D	D	HT	0.103512	0.994682	0.99551	0.996718
Tuberolachnus salignus	Salix sp	Macrosiphum rosae	Rosa sp	NA	D	D	HT	0.103512	0.995134	0.995947	0.974855
Uroleucon sonchi	Sonchus asper	Cinara sp6	Pinus sylvestris	NA	D	D	HT	0.103512	0.993775	0.994791	0.940953
Uroleucon sonchi	Sonchus asper	Eulachnus rileyi	Pinus nigra	NA	D	D	HT	0.103512	0.793137	0.760533	0.967512
Uroleucon sp2	Cirsium arvense	Myzocallis sp1	Quercus robur	NA	D	D	HT	0.103512	0.967139	0.990117	0.933687
Drepanosiphum aceris	Acer campestre	Schizolachnus pineti	Pinus sylvestris	NA	D	D	TT	0.103512	0.990958	0.990782	0.949729
Drepanosiphum platanoidis	Acer pseudoplatanus	Eriosoma lanigerum	Malus sp	NA	D	D	TT	0.103512	0.997548	0.997117	0.990439
Eriosoma lanigerum	Malus sp	Drepanosiphum platanoidis	Acer pseudoplatanus	NA	D	D	TT	0.103512	0.991529	0.998408	0.988568
Eriosoma lanigerum	Malus sp	Pterocomma sp2	Salix sp	NA	D	D	TT	0.103512	0.995603	0.993776	0.967637
Eriosoma lanigerum	Malus sp	Pterocomma sp2	Salix sp	NA	D	D	TT	0.103512	0.99671	0.992503	0.96955
Pterocomma sp2	Salix sp	Eulachnus rileyi	Pinus nigra	NA	D	D	TT	0.103512	0.988062	0.990828	0.987806
Pterocomma sp2	Salix sp	Eulachnus rileyi	Pinus nigra	NA	D	D	TT	0.103512	0.989401	0.991454	0.967058
Cavariella theobaldi	Pastinaca sativa	Sitobion avenae	Glyceria maxima	E	D	D	A	0.10536	0.743225	0.718415	0.988488
Cavariella theobaldi	Pastinaca sativa	Sitobion avenae	Hordeum murinum	E	D	D	A	0.10536	0.540163	0.470892	0.973993
Cavariella theobaldi	Pastinaca sativa	Sitobion avenae	Triticum sp	E	D	D	A	0.10536	0.89279	0.893935	0.99096
Sitobion avenae	Glyceria maxima	Cavariella theobaldi	Salix sp	E	D	D	A	0.10536	0.898733	0.898311	0.974162
Sitobion avenae	Hordeum murinum	Cavariella theobaldi	Salix sp	E	D	D	A	0.10536	0.857316	0.844764	0.991572
Sitobion avenae	Triticum sp	Cavariella theobaldi	Salix sp	E	D	D	A	0.10536	0.928211	0.926197	0.959322
Aphis craccae	Vicia cracca	Cavariella pastinaceae	Salix sp	NA	D	D	A	0.10536	0.98725	0.985786	0.98781
Aphis craccae	Vicia cracca	Cavariella theobaldi	Salix sp	NA	D	D	A	0.10536	0.972434	0.965685	0.988191
Cavariella pastinaceae	Heracleum sphondylium	Aphis craccae	Vicia cracca	NA	D	D	A	0.10536	0.988294	0.989119	0.947449
Cavariella pastinaceae	Heracleum sphondylium	Myzocallis sp1	Quercus robur	NA	D	D	A	0.10536	0.991503	0.995762	0.989298
Cavariella theobaldi	Pastinaca sativa	Aphis craccae	Vicia cracca	NA	D	D	A	0.10536	0.963626	0.966069	0.992392
Cavariella theobaldi	Pastinaca sativa	Dysaphis plantaginea	Malus sp	NA	D	D	A	0.10536	0.988722	0.989734	0.987482
Cavariella theobaldi	Salix sp	Dysaphis plantaginea	Malus sp	NA	D	D	A	0.10536	0.959268	0.985316	0.979668
Hyperomyzus lactucae	Sonchus asper	Pterocomma sp2	Salix sp	NA	D	D	A	0.10536	0.983907	0.991646	0.982165
Hyperomyzus lactucae	Sonchus asper	Pterocomma sp2	Salix sp	NA	D	D	A	0.10536	0.989989	0.992533	0.989127
Myzocallis sp1	Quercus robur	Cavariella pastinaceae	Salix sp	NA	D	D	A	0.10536	0.991785	0.993098	0.988388
Acrythosiphon pisum	Medicago sativa	Myzocallis sp1	Quercus robur	NA	D	D	HT	0.10536	0.995101	0.995206	0.946547
Aphis craccae	Vicia cracca	Periphyllus hirticornis	Acer campestre	NA	D	D	HT	0.10536	0.98656	0.990994	0.946284
Drepanosiphum platanoidis	Acer pseudoplatanus	Microlophium carnosum	Urtica dioica	NA	D	D	HT	0.10536	0.998227	0.998486	0.988304
Drepanosiphum platanoidis	Acer pseudoplatanus	Uroleucon sonchi	Sonchus asper	NA	D	D	HT	0.10536	0.88331	0.845256	0.976171
Drepanosiphum platanoidis	Acer pseudoplatanus	Uroleucon sonchi	Sonchus asper	NA	D	D	HT	0.10536	0.995186	0.995897	0.974977
Eriosoma lanigerum	Malus sp	Macrosiphum rosae	Dipsacus sp	NA	D	D	HT	0.10536	0.997388	0.998104	0.96863
Eriosoma lanigerum	Malus sp	Macrosiphum rosae	Rosa sp	NA	D	D	HT	0.10536	0.995556	0.998216	0.869915
Macrosiphoniella artemesiae	Artemisia vulgaris	Cinara sp6	Pinus sylvestris	NA	D	D	HT	0.10536	0.99544	0.996477	0.969275
Macrosiphoniella artemesiae	Artemisia vulgaris	Cinara sp6	Pinus sylvestris	NA	D	D	HT	0.10536	0.996502	0.996854	0.958943
Macrosiphoniella artemesiae	Artemisia vulgaris	Myzocallis sp1	Quercus robur	NA	D	D	HT	0.10536	0.99172	0.996015	0.986679
Macrosiphoniella artemesiae	Artemisia vulgaris	Periphyllus hirticornis	Acer campestre	NA	D	D	HT	0.10536	0.996153	0.996857	0.989768
Microlophium carnosum	Urtica dioica	Drepanosiphum platanoidis	Acer pseudoplatanus	NA	D	D	HT	0.10536	0.99808	0.998235	0.983228
Myzocallis sp1	Quercus robur	Acrythosiphon pisum	Lathyrus pratensis	NA	D	D	HT	0.10536	0.973038	0.98221	0.910039
Myzocallis sp1	Quercus robur	Acrythosiphon pisum	Vicia cracca	NA	D	D	HT	0.10536	0.987901	0.995217	0.947857
Myzocallis sp1	Quercus robur	Macrosiphoniella artemesiae	Artemisia vulgaris	NA	D	D	HT	0.10536	0.995926	0.997535	0.988198
Periphyllus hirticornis	Acer campestre	Macrosiphoniella artemesiae	Artemisia vulgaris	NA	D	D	HT	0.10536	0.996302	0.99705	0.996356
Pterocomma sp2	Salix sp	Macrosiphoniella oblonga	Artemisia vulgaris	NA	D	D	HT	0.10536	0.991068	0.993559	0.987192
Pterocomma sp2	Salix sp	Macrosiphoniella oblonga	Artemisia vulgaris	NA	D	D	HT	0.10536	0.991442	0.993722	0.975435
Uroleucon sonchi	Sonchus asper	Pterocomma sp2	Salix sp	NA	D	D	HT	0.10536	0.985843	0.991325	0.992217
Uroleucon sonchi	Sonchus asper	Pterocomma sp2	Salix sp	NA	D	D	HT	0.10536	0.989948	0.991315	0.995233
Uroleucon sp2	Cirsium arvense	Tuberolachnus salignus	Salix sp	NA	D	D	HT	0.10536	0.990422	0.989147	0.981468
Uroleucon sp2	Cirsium arvense	Tuberolachnus salignus	Salix sp	NA	D	D	HT	0.10536	0.991209	0.991385	0.988295
Eriosoma lanigerum	Malus sp	Drepanosiphum aceris	Acer campestre	NA	D	D	TT	0.10536	0.995459	0.995783	0.996151
Myzocallis sp1	Quercus robur	Pterocomma sp2	Salix sp	NA	D	D	TT	0.10536	0.976447	0.989086	0.983226
Myzocallis sp1	Quercus robur	Pterocomma sp2	Salix sp	NA	D	D	TT	0.10536	0.987462	0.984735	0.969272
Periphyllus hirticornis	Acer campestre	Cinara sp6	Pinus sylvestris	NA	D	D	TT	0.10536	0.996884	0.998006	0.97996
Cavariella theobaldi	Pastinaca sativa	Pterocomma sp2	Salix sp	NA	D	D	A	0.107209	0.985365	0.992459	0.968733
Cavariella theobaldi	Pastinaca sativa	Pterocomma sp2	Salix sp	NA	D	D	A	0.107209	0.992315	0.993038	0.958543
Cavariella theobaldi	Pastinaca sativa	Schizolachnus obscurus	Pinus nigra	NA	D	D	A	0.107209	0.987559	0.985309	0.985504
Myzocallis sp1	Quercus robur	Hyperomyzus lactucae	Sonchus asper	NA	D	D	A	0.107209	0.965297	0.98701	0.988183
Schizolachnus obscurus	Pinus nigra	Cavariella theobaldi	Pastinaca sativa	NA	D	D	A	0.107209	0.991788	0.993889	0.993917
Schizolachnus obscurus	Pinus nigra	Cavariella theobaldi	Salix sp	NA	D	D	A	0.107209	0.971049	0.9936	0.988647
Schizolachnus obscurus	Pinus nigra	Cavariella theobaldi	Salix sp	NA	D	D	A	0.107209	0.98072	0.979771	0.986149
Macrosiphoniella artemesiae	Artemisia vulgaris	Aphis ruborum	Rubus fruticosus	NA	D	D	HH	0.107209	0.790869	0.761835	0.994201
Macrosiphoniella artemesiae	Artemisia vulgaris	Aphis ruborum	Rubus fruticosus	NA	D	D	HH	0.107209	0.82884	0.813356	0.988118
Acrythosiphon pisum	Lathyrus pratensis	Cinara sp6	Pinus sylvestris	NA	D	D	HT	0.107209	0.995875	0.996209	0.991911
Acrythosiphon pisum	Medicago sativa	Cinara sp6	Pinus sylvestris	NA	D	D	HT	0.107209	0.997591	0.997641	0.988852
Acrythosiphon pisum	Vicia cracca	Cinara sp6	Pinus sylvestris	NA	D	D	HT	0.107209	0.991923	0.992804	0.984776
Aphis craccae	Vicia cracca	Cinara sp6	Pinus sylvestris	NA	D	D	HT	0.107209	0.996285	0.996575	0.987859
Brevicoryne brassicae	Brassica napus	Pterocomma sp2	Salix sp	NA	D	D	HT	0.107209	0.89727	0.984725	0.993406
Brevicoryne brassicae	Brassica napus	Pterocomma sp2	Salix sp	NA	D	D	HT	0.107209	0.982761	0.980469	0.990206
Brevicoryne brassicae	Brassica oleracea	Pterocomma sp2	Salix sp	NA	D	D	HT	0.107209	0.977094	0.989791	0.971814
Brevicoryne brassicae	Brassica oleracea	Pterocomma sp2	Salix sp	NA	D	D	HT	0.107209	0.985997	0.988415	0.977591
Brevicoryne brassicae	Brassica napus	Tuberolachnus salignus	Salix sp	NA	D	D	HT	0.107209	0.958206	0.830417	0.958512
Brevicoryne brassicae	Brassica oleracea	Tuberolachnus salignus	Salix sp	NA	D	D	HT	0.107209	0.976709	0.902743	0.97414
Drepanosiphum aceris	Acer campestre	Brachycaudus sp1	Cirsium arvense	NA	D	D	HT	0.107209	0.997217	0.997162	0.997696
Drepanosiphum platanoidis	Acer pseudoplatanus	Aphis ruborum	Rubus fruticosus	NA	D	D	HT	0.107209	0.872071	0.830614	0.986195
Drepanosiphum platanoidis	Acer pseudoplatanus	Aphis ruborum	Rubus fruticosus	NA	D	D	HT	0.107209	0.997924	0.99811	0.98269
Eulachnus sp1	Pinus sylvestris	Brachycaudus sp1	Cirsium arvense	NA	D	D	HT	0.107209	0.992585	0.994714	0.992027
Macrosiphum euphorbiae	Senecio jacobaea	Thexales dryophila	Quercus robur	NA	D	D	HT	0.107209	0.98309	0.994325	0.950535
Macrosiphum euphorbiae	Senecio jacobaea	Thexales dryophila	Quercus robur	NA	D	D	HT	0.107209	0.989216	0.996767	0.992663
Megoura viciae	Lathyrus pratensis	Drepanosiphum aceris	Acer campestre	NA	D	D	HT	0.107209	0.989199	0.989931	0.993051
Microlophium carnosum	Urtica dioica	Periphyllus hirticornis	Acer campestre	NA	D	D	HT	0.107209	0.975586	0.980142	0.992233
Microlophium carnosum	Urtica dioica	Schizolachnus pineti	Pinus sylvestris	NA	D	D	HT	0.107209	0.992876	0.993191	0.852417
Myzocallis sp1	Quercus robur	Aphis ruborum	Rubus fruticosus	NA	D	D	HT	0.107209	0.993907	0.996302	0.973533
Myzocallis sp1	Quercus robur	Microlophium carnosum	Urtica dioica	NA	D	D	HT	0.107209	0.994633	0.995386	0.986893
Periphyllus hirticornis	Acer campestre	Amphorophora rubi	Rubus fruticosus	NA	D	D	HT	0.107209	0.967735	0.981645	0.943274
Periphyllus hirticornis	Acer campestre	Amphorophora rubi	Rubus idaeus	NA	D	D	HT	0.107209	0.990367	0.995742	0.988509
Periphyllus hirticornis	Acer campestre	Uroleucon sonchi	Sonchus asper	NA	D	D	HT	0.107209	0.992859	0.995793	0.995443
Sitobion avenae	Glyceria maxima	Myzocallis sp1	Quercus robur	NA	D	D	HT	0.107209	0.972989	0.994519	0.994953
Sitobion avenae	Hordeum murinum	Myzocallis sp1	Quercus robur	NA	D	D	HT	0.107209	0.968373	0.989343	0.990371
Sitobion avenae	Triticum sp	Myzocallis sp1	Quercus robur	NA	D	D	HT	0.107209	0.978265	0.993886	0.884754
Thexales dryophila	Quercus robur	Aphis ruborum	Rubus fruticosus	NA	D	D	HT	0.107209	0.991302	0.992637	0.945409
Thexales dryophila	Quercus robur	Aphis ruborum	Rubus fruticosus	NA	D	D	HT	0.107209	0.996515	0.997259	0.988246
Thexales dryophila	Quercus robur	Macrosiphum euphorbiae	Galium aparine	NA	D	D	HT	0.107209	0.99042	0.989375	0.985657
Thexales dryophila	Quercus robur	Macrosiphum euphorbiae	Galium aparine	NA	D	D	HT	0.107209	0.995952	0.993763	0.995847
Thexales dryophila	Quercus robur	Macrosiphum euphorbiae	Sonchus asper	NA	D	D	HT	0.107209	0.982612	0.99161	0.997652
Thexales dryophila	Quercus robur	Macrosiphum euphorbiae	Sonchus asper	NA	D	D	HT	0.107209	0.989974	0.992881	0.988395
Uroleucon sp2	Cirsium arvense	Periphyllus hirticornis	Acer campestre	NA	D	D	HT	0.107209	0.990583	0.997637	0.987508
Uroleucon sp2	Cirsium arvense	Periphyllus hirticornis	Acer campestre	NA	D	D	HT	0.107209	0.992653	0.996445	0.985255
Eulachnus sp1	Pinus sylvestris	Dysaphis plantaginea	Malus sp	NA	D	D	TT	0.107209	0.921291	0.9903	0.933037
Myzocallis sp1	Quercus robur	Drepanosiphum aceris	Acer campestre	NA	D	D	TT	0.107209	0.98898	0.994279	0.932957
Periphyllus hirticornis	Acer campestre	Tuberolachnus salignus	Salix sp	NA	D	D	TT	0.107209	0.998341	0.998538	0.98839
Cavariella theobaldi	Salix sp	Pterocomma sp2	Salix sp	NA	S	S	A	0.107209	0.985615	0.989104	0.989245
Cavariella theobaldi	Salix sp	Pterocomma sp2	Salix sp	NA	S	S	A	0.107209	0.985754	0.988532	0.993127
Cavariella pastinaceae	Heracleum sphondylium	Eulachnus sp1	Pinus sylvestris	NA	D	D	A	0.109057	0.533995	0.4682	0.990986
Cavariella pastinaceae	Salix sp	Eulachnus sp1	Pinus sylvestris	NA	D	D	A	0.109057	0.516118	0.413376	0.995787
Cavariella pastinaceae	Heracleum sphondylium	Uroleucon sp2	Cirsium arvense	NA	D	D	A	0.109057	0.539536	0.501412	0.926058
Cavariella pastinaceae	Heracleum sphondylium	Uroleucon sp2	Cirsium arvense	NA	D	D	A	0.109057	0.989462	0.992694	0.91546
Cavariella theobaldi	Pastinaca sativa	Hyperomyzus lactucae	Sonchus asper	NA	D	D	A	0.109057	0.867608	0.860416	0.898345
Drepanosiphum platanoidis	Acer pseudoplatanus	Hyperomyzus lactucae	Sonchus asper	NA	D	D	A	0.109057	0.994278	0.995966	0.836167
Hyperomyzus lactucae	Sonchus asper	Cavariella theobaldi	Salix sp	NA	D	D	A	0.109057	0.911774	0.90298	0.945022
Hyperomyzus lactucae	Sonchus asper	Drepanosiphum platanoidis	Acer pseudoplatanus	NA	D	D	A	0.109057	0.843889	0.784952	0.955597
Uroleucon sp2	Cirsium arvense	Cavariella pastinaceae	Salix sp	NA	D	D	A	0.109057	0.55086	0.471064	0.989791
Uroleucon sp2	Cirsium arvense	Cavariella pastinaceae	Salix sp	NA	D	D	A	0.109057	0.994598	0.995026	0.991669
Acrythosiphon pisum	Medicago sativa	Eriosoma lanigerum	Malus sp	NA	D	D	HT	0.109057	0.998273	0.99785	0.981379
Aphis craccae	Vicia cracca	Eulachnus sp1	Pinus sylvestris	NA	D	D	HT	0.109057	0.988453	0.987568	0.933532
Aphis urticata	Urtica dioica	Drepanosiphum platanoidis	Acer pseudoplatanus	NA	D	D	HT	0.109057	0.995515	0.998345	0.99478
Brevicoryne brassicae	Brassica napus	Eulachnus sp1	Pinus sylvestris	NA	D	D	HT	0.109057	0.988805	0.990441	0.856742
Brevicoryne brassicae	Brassica oleracea	Eulachnus sp1	Pinus sylvestris	NA	D	D	HT	0.109057	0.98897	0.99215	0.962145
Drepanosiphum platanoidis	Acer pseudoplatanus	Aphis urticata	Urtica dioica	NA	D	D	HT	0.109057	0.997453	0.99863	0.995551
Eriosoma lanigerum	Malus sp	Acrythosiphon pisum	Lathyrus pratensis	NA	D	D	HT	0.109057	0.993937	0.99395	0.992397
Eriosoma lanigerum	Malus sp	Acrythosiphon pisum	Vicia cracca	NA	D	D	HT	0.109057	0.996159	0.997585	0.896904
Macrosiphum euphorbiae	Senecio jacobaea	Pterocomma sp2	Salix sp	NA	D	D	HT	0.109057	0.990454	0.996133	0.994614
Macrosiphum euphorbiae	Senecio jacobaea	Pterocomma sp2	Salix sp	NA	D	D	HT	0.109057	0.995466	0.996665	0.989259
Macrosiphum geiQ	Anthriscus sylvestris	Pterocomma sp2	Salix sp	NA	D	D	HT	0.109057	0.995974	0.997134	0.937228
Macrosiphum geiQ	Anthriscus sylvestris	Pterocomma sp2	Salix sp	NA	D	D	HT	0.109057	0.997187	0.997587	0.986159
Macrosiphum geiQ	Geum urbanum	Pterocomma sp2	Salix sp	NA	D	D	HT	0.109057	0.993832	0.994909	0.881363
Macrosiphum geiQ	Geum urbanum	Pterocomma sp2	Salix sp	NA	D	D	HT	0.109057	0.994209	0.995427	0.926072
Pterocomma sp2	Salix sp	Macrosiphum euphorbiae	Galium aparine	NA	D	D	HT	0.109057	0.990787	0.991873	0.882367
Pterocomma sp2	Salix sp	Macrosiphum euphorbiae	Galium aparine	NA	D	D	HT	0.109057	0.990832	0.992634	0.95589
Pterocomma sp2	Salix sp	Macrosiphum euphorbiae	Sonchus asper	NA	D	D	HT	0.109057	0.990603	0.993448	0.9717
Pterocomma sp2	Salix sp	Macrosiphum euphorbiae	Sonchus asper	NA	D	D	HT	0.109057	0.992704	0.994173	0.994595
Pterocomma sp2	Salix sp	Macrosiphum rosae	Dipsacus sp	NA	D	D	HT	0.109057	0.991077	0.99515	0.989638
Pterocomma sp2	Salix sp	Macrosiphum rosae	Dipsacus sp	NA	D	D	HT	0.109057	0.991301	0.995487	0.941756
Pterocomma sp2	Salix sp	Macrosiphum rosae	Rosa sp	NA	D	D	HT	0.109057	0.991703	0.995615	0.960421
Pterocomma sp2	Salix sp	Macrosiphum rosae	Rosa sp	NA	D	D	HT	0.109057	0.992732	0.995639	0.988174
Sitobion avenae	Glyceria maxima	Pterocomma sp2	Salix sp	NA	D	D	HT	0.109057	0.99294	0.994407	0.995708
Sitobion avenae	Glyceria maxima	Pterocomma sp2	Salix sp	NA	D	D	HT	0.109057	0.994543	0.995217	0.993486
Sitobion avenae	Hordeum murinum	Pterocomma sp2	Salix sp	NA	D	D	HT	0.109057	0.986632	0.993111	0.980382
Sitobion avenae	Hordeum murinum	Pterocomma sp2	Salix sp	NA	D	D	HT	0.109057	0.992139	0.993415	0.994151
Sitobion avenae	Triticum sp	Pterocomma sp2	Salix sp	NA	D	D	HT	0.109057	0.990377	0.995482	0.937895
Sitobion avenae	Triticum sp	Pterocomma sp2	Salix sp	NA	D	D	HT	0.109057	0.993133	0.995862	0.914128
Tuberolachnus salignus	Salix sp	Aphis ruborum	Rubus fruticosus	NA	D	D	HT	0.109057	0.994742	0.995731	0.971192
Uroleucon sp2	Cirsium arvense	Eulachnus rileyi	Pinus nigra	NA	D	D	HT	0.109057	0.730796	0.675989	0.971109
Uroleucon sp2	Cirsium arvense	Eulachnus rileyi	Pinus nigra	NA	D	D	HT	0.109057	0.991158	0.99068	0.990706
Drepanosiphum platanoidis	Acer pseudoplatanus	Tuberolachnus salignus	Salix sp	NA	D	D	TT	0.109057	0.996045	0.99531	0.957876
Drepanosiphum platanoidis	Acer pseudoplatanus	Tuberolachnus salignus	Salix sp	NA	D	D	TT	0.109057	0.997619	0.997083	0.91861
Eriosoma lanigerum	Malus sp	Eulachnus rileyi	Pinus nigra	NA	D	D	TT	0.109057	0.994899	0.992655	0.974566
Eriosoma lanigerum	Malus sp	Eulachnus sp1	Pinus sylvestris	NA	D	D	TT	0.109057	0.942761	0.995314	0.967675
Tuberolachnus salignus	Salix sp	Eulachnus sp1	Pinus sylvestris	NA	D	D	TT	0.109057	0.989215	0.990947	0.992685
Myzocallis sp1	Quercus robur	Thexales dryophila	Quercus robur	NA	S	S	TT	0.109057	0.827905	0.682679	0.996923
Thexales dryophila	Quercus robur	Myzocallis sp1	Quercus robur	NA	S	S	TT	0.109057	0.895375	0.601144	0.932512
Cavariella theobaldi	Pastinaca sativa	Schizolachnus pineti	Pinus sylvestris	NA	D	D	A	0.109057	0.979204	0.973759	0.954736
Schizolachnus pineti	Pinus sylvestris	Cavariella theobaldi	Salix sp	NA	D	D	A	0.109057	0.956971	0.970299	0.947053
Drepanosiphum aceris	Acer campestre	Amphorophora rubi	Rubus fruticosus	NA	D	D	HT	0.109057	0.990576	0.992405	0.952602
Drepanosiphum aceris	Acer campestre	Amphorophora rubi	Rubus idaeus	NA	D	D	HT	0.109057	0.987062	0.987635	0.939974
Eulachnus sp1	Pinus sylvestris	Amphorophora rubi	Rubus fruticosus	NA	D	D	HT	0.109057	0.981476	0.987281	0.963402
Eulachnus sp1	Pinus sylvestris	Amphorophora rubi	Rubus idaeus	NA	D	D	HT	0.109057	0.982389	0.985278	0.954556
Thexales dryophila	Quercus robur	Hyperomyzus lactucae	Sonchus asper	NA	D	D	A	0.110906	0.93622	0.978476	0.966024
Thexales dryophila	Quercus robur	Hyperomyzus lactucae	Sonchus asper	NA	D	D	A	0.110906	0.979014	0.990494	0.99237
Aphis fabae	Beta vulgaris	Periphyllus hirticornis	Acer campestre	NA	D	D	HT	0.110906	0.99274	0.998904	0.993993
Brevicoryne brassicae	Brassica oleracea	Thexales dryophila	Quercus robur	NA	D	D	HT	0.110906	0.81184	0.693571	0.977466
Brevicoryne brassicae	Brassica oleracea	Thexales dryophila	Quercus robur	NA	D	D	HT	0.110906	0.961043	0.73768	0.987484
Eulachnus rileyi	Pinus nigra	Brachycaudus sp1	Cirsium arvense	NA	D	D	HT	0.110906	0.993607	0.995158	0.976405
Periphyllus hirticornis	Acer campestre	Aphis fabae	Cirsium arvense	NA	D	D	HT	0.110906	0.977888	0.981448	0.980158
Periphyllus hirticornis	Acer campestre	Aphis fabae	Rumex sp	NA	D	D	HT	0.110906	0.995039	0.995409	0.986309
Thexales dryophila	Quercus robur	Brevicoryne brassicae	Brassica napus	NA	D	D	HT	0.110906	0.847988	0.76033	0.987535
Thexales dryophila	Quercus robur	Brevicoryne brassicae	Brassica napus	NA	D	D	HT	0.110906	0.969259	0.769132	0.988195
Drepanosiphum platanoidis	Acer pseudoplatanus	Cinara sp6	Pinus sylvestris	NA	D	D	TT	0.110906	0.99755	0.997664	0.985743
Drepanosiphum platanoidis	Acer pseudoplatanus	Cinara sp6	Pinus sylvestris	NA	D	D	TT	0.110906	0.998505	0.998537	0.978724
Cavariella theobaldi	Pastinaca sativa	Macrosiphum euphorbiae	Galium aparine	E	D	D	A	0.110906	0.736674	0.67922	0.984243
Cavariella theobaldi	Pastinaca sativa	Macrosiphum euphorbiae	Senecio jacobaea	E	D	D	A	0.110906	0.788584	0.782092	0.973552
Cavariella theobaldi	Pastinaca sativa	Macrosiphum euphorbiae	Sonchus asper	E	D	D	A	0.110906	0.919383	0.918839	0.969682
Cavariella theobaldi	Salix sp	Macrosiphum euphorbiae	Galium aparine	E	D	D	A	0.110906	0.910544	0.897269	0.973132
Cavariella theobaldi	Salix sp	Macrosiphum euphorbiae	Sonchus asper	E	D	D	A	0.110906	0.937311	0.937906	0.975443
Macrosiphum euphorbiae	Senecio jacobaea	Cavariella theobaldi	Salix sp	E	D	D	A	0.110906	0.9321	0.931393	0.98331
Aphis urticata	Urtica dioica	Cavariella theobaldi	Salix sp	NA	D	D	A	0.110906	0.991321	0.992074	0.997619
Cavariella pastinaceae	Heracleum sphondylium	Eriosoma lanigerum	Malus sp	NA	D	D	A	0.110906	0.9961	0.996835	0.980103
Cavariella theobaldi	Pastinaca sativa	Aphis urticata	Urtica dioica	NA	D	D	A	0.110906	0.989589	0.992513	0.976386
Eriosoma lanigerum	Malus sp	Cavariella pastinaceae	Salix sp	NA	D	D	A	0.110906	0.99647	0.996048	0.958546
Hyperomyzus lactucae	Sonchus asper	Eulachnus rileyi	Pinus nigra	NA	D	D	A	0.110906	0.714904	0.655805	0.979022
Aphis craccae	Vicia cracca	Drepanosiphum platanoidis	Acer pseudoplatanus	NA	D	D	HT	0.110906	0.985222	0.991182	0.967765
Aphis fabae	Beta vulgaris	Drepanosiphum aceris	Acer campestre	NA	D	D	HT	0.110906	0.992302	0.994896	0.987688
Aphis fabae	Beta vulgaris	Tuberolachnus salignus	Salix sp	NA	D	D	HT	0.110906	0.989282	0.901304	0.991503
Aphis fabae	Cirsium arvense	Tuberolachnus salignus	Salix sp	NA	D	D	HT	0.110906	0.995557	0.991671	0.995891
Aphis urticata	Urtica dioica	Tuberolachnus salignus	Salix sp	NA	D	D	HT	0.110906	0.997397	0.997684	0.995211
Cinara sp6	Pinus sylvestris	Macrosiphoniella oblonga	Artemisia vulgaris	NA	D	D	HT	0.110906	0.995768	0.99688	0.995816
Drepanosiphum aceris	Acer campestre	Aphis fabae	Cirsium arvense	NA	D	D	HT	0.110906	0.996968	0.995506	0.984192
Drepanosiphum aceris	Acer campestre	Aphis fabae	Rumex sp	NA	D	D	HT	0.110906	0.860816	0.592259	0.993568
Drepanosiphum aceris	Acer campestre	Macrosiphoniella oblonga	Artemisia vulgaris	NA	D	D	HT	0.110906	0.996841	0.996431	0.980787
Drepanosiphum platanoidis	Acer pseudoplatanus	Aphis craccae	Vicia cracca	NA	D	D	HT	0.110906	0.993523	0.994311	0.983792
Eriosoma lanigerum	Malus sp	Macrosiphoniella artemesiae	Artemisia vulgaris	NA	D	D	HT	0.110906	0.997335	0.997639	0.995031
Macrosiphoniella artemesiae	Artemisia vulgaris	Eriosoma lanigerum	Malus sp	NA	D	D	HT	0.110906	0.996616	0.996058	0.985552
Macrosiphum geiQ	Anthriscus sylvestris	Thexales dryophila	Quercus robur	NA	D	D	HT	0.110906	0.994249	0.995462	0.978579
Macrosiphum geiQ	Anthriscus sylvestris	Thexales dryophila	Quercus robur	NA	D	D	HT	0.110906	0.997022	0.998172	0.956525
Myzocallis sp1	Quercus robur	Macrosiphoniella oblonga	Artemisia vulgaris	NA	D	D	HT	0.110906	0.99517	0.994589	0.987212
Thexales dryophila	Quercus robur	Macrosiphum geiQ	Geum urbanum	NA	D	D	HT	0.110906	0.994404	0.993955	0.987768
Thexales dryophila	Quercus robur	Macrosiphum geiQ	Geum urbanum	NA	D	D	HT	0.110906	0.997784	0.997018	0.992917
Tuberolachnus salignus	Salix sp	Aphis fabae	Rumex sp	NA	D	D	HT	0.110906	0.992747	0.962864	0.997206
Uroleucon sp2	Cirsium arvense	Eulachnus sp1	Pinus sylvestris	NA	D	D	HT	0.110906	0.611138	0.519017	0.987483
Uroleucon sp2	Cirsium arvense	Eulachnus sp1	Pinus sylvestris	NA	D	D	HT	0.110906	0.993839	0.99488	0.99456
Drepanosiphum aceris	Acer campestre	Cinara sp6	Pinus sylvestris	NA	D	D	TT	0.110906	0.996612	0.997384	0.963797
Drepanosiphum aceris	Acer campestre	Dysaphis plantaginea	Malus sp	NA	D	D	TT	0.110906	0.991675	0.992739	0.984873
Drepanosiphum platanoidis	Acer pseudoplatanus	Periphyllus hirticornis	Acer campestre	NA	D	D	TT	0.110906	0.998126	0.998917	0.971665
Myzocallis sp1	Quercus robur	Eriosoma lanigerum	Malus sp	NA	D	D	TT	0.110906	0.814093	0.834055	0.990348
Periphyllus hirticornis	Acer campestre	Drepanosiphum platanoidis	Acer pseudoplatanus	NA	D	D	TT	0.110906	0.986485	0.99699	0.996157
Thexales dryophila	Quercus robur	Cinara sp6	Pinus sylvestris	NA	D	D	TT	0.110906	0.981356	0.997847	0.979826
Thexales dryophila	Quercus robur	Cinara sp6	Pinus sylvestris	NA	D	D	TT	0.110906	0.996326	0.996548	0.992119
Thexales dryophila	Quercus robur	Schizolachnus pineti	Pinus sylvestris	NA	D	D	TT	0.110906	0.919976	0.988647	0.981316
Thexales dryophila	Quercus robur	Schizolachnus pineti	Pinus sylvestris	NA	D	D	TT	0.110906	0.986595	0.98211	0.984029
Tuberolachnus salignus	Salix sp	Eulachnus rileyi	Pinus nigra	NA	D	D	TT	0.110906	0.987973	0.98855	0.982953
Eulachnus sp1	Pinus sylvestris	Cinara sp6	Pinus sylvestris	NA	S	S	TT	0.110906	0.978418	0.994672	0.997052
Eulachnus sp1	Pinus sylvestris	Macrosiphum rosae	Dipsacus sp	NA	D	D	HT	0.110906	0.842382	0.81909	0.884138
Eulachnus sp1	Pinus sylvestris	Macrosiphum rosae	Rosa sp	NA	D	D	HT	0.110906	0.86138	0.843644	0.972432
Megoura viciae	Lathyrus pratensis	Eulachnus rileyi	Pinus nigra	NA	D	D	HT	0.110906	0.990877	0.990425	0.963971
Thexales dryophila	Quercus robur	Amphorophora rubi	Rubus fruticosus	NA	D	D	HT	0.110906	0.955204	0.974013	0.976627
Thexales dryophila	Quercus robur	Amphorophora rubi	Rubus fruticosus	NA	D	D	HT	0.110906	0.98081	0.985574	0.973976
Thexales dryophila	Quercus robur	Amphorophora rubi	Rubus idaeus	NA	D	D	HT	0.110906	0.874496	0.688757	0.980955
Thexales dryophila	Quercus robur	Amphorophora rubi	Rubus idaeus	NA	D	D	HT	0.110906	0.976604	0.752197	0.960498
Cavariella theobaldi	Pastinaca sativa	Uroleucon sp2	Cirsium arvense	NA	D	D	A	0.112754	0.883106	0.879559	0.975118
Cavariella theobaldi	Pastinaca sativa	Uroleucon sp2	Cirsium arvense	NA	D	D	A	0.112754	0.975868	0.988049	0.993093
Uroleucon sp2	Cirsium arvense	Cavariella theobaldi	Salix sp	NA	D	D	A	0.112754	0.922207	0.914874	0.977674
Uroleucon sp2	Cirsium arvense	Cavariella theobaldi	Salix sp	NA	D	D	A	0.112754	0.987729	0.988333	0.977542
Acrythosiphon pisum	Lathyrus pratensis	Tuberolachnus salignus	Salix sp	NA	D	D	HT	0.112754	0.989815	0.98986	0.981636
Acrythosiphon pisum	Medicago sativa	Tuberolachnus salignus	Salix sp	NA	D	D	HT	0.112754	0.996452	0.996474	0.992374
Acrythosiphon pisum	Vicia cracca	Tuberolachnus salignus	Salix sp	NA	D	D	HT	0.112754	0.995492	0.995683	0.986682
Drepanosiphum aceris	Acer campestre	Uroleucon sonchi	Sonchus asper	NA	D	D	HT	0.112754	0.776469	0.747415	0.981418
Eulachnus rileyi	Pinus nigra	Macrosiphoniella oblonga	Artemisia vulgaris	NA	D	D	HT	0.112754	0.993151	0.993666	0.976497
Macrosiphoniella artemesiae	Artemisia vulgaris	Eulachnus rileyi	Pinus nigra	NA	D	D	HT	0.112754	0.709734	0.672536	0.975081
Macrosiphoniella artemesiae	Artemisia vulgaris	Eulachnus rileyi	Pinus nigra	NA	D	D	HT	0.112754	0.797184	0.784231	0.991583
Macrosiphoniella artemesiae	Artemisia vulgaris	Eulachnus sp1	Pinus sylvestris	NA	D	D	HT	0.112754	0.487629	0.400431	0.993961
Macrosiphoniella artemesiae	Artemisia vulgaris	Eulachnus sp1	Pinus sylvestris	NA	D	D	HT	0.112754	0.624718	0.586914	0.991694
Periphyllus hirticornis	Acer campestre	Macrosiphoniella oblonga	Artemisia vulgaris	NA	D	D	HT	0.112754	0.998252	0.998788	0.982973
Uroleucon sp2	Cirsium arvense	Cinara sp6	Pinus sylvestris	NA	D	D	HT	0.112754	0.996033	0.996571	0.9831
Uroleucon sp2	Cirsium arvense	Cinara sp6	Pinus sylvestris	NA	D	D	HT	0.112754	0.996517	0.99691	0.979445
Uroleucon sp2	Cirsium arvense	Drepanosiphum aceris	Acer campestre	NA	D	D	HT	0.112754	0.646882	0.587653	0.960855
Uroleucon sp2	Cirsium arvense	Drepanosiphum aceris	Acer campestre	NA	D	D	HT	0.112754	0.995456	0.996134	0.992919
Eriosoma lanigerum	Malus sp	Cinara sp6	Pinus sylvestris	NA	D	D	TT	0.112754	0.980645	0.998577	0.97434
Eulachnus rileyi	Pinus nigra	Macrosiphum rosae	Rosa sp	NA	D	D	HT	0.112754	0.81517	0.792689	0.993767
Macrosiphum rosae	Dipsacus sp	Eulachnus rileyi	Pinus nigra	NA	D	D	HT	0.112754	0.81335	0.787388	0.965692
Microlophium carnosum	Urtica dioica	Cinara sp6	Pinus sylvestris	NA	D	D	HT	0.112754	0.99579	0.997176	0.989256
Microlophium carnosum	Urtica dioica	Tuberolachnus salignus	Salix sp	NA	D	D	HT	0.112754	0.997204	0.997328	0.818314
Periphyllus hirticornis	Acer campestre	Aphis ruborum	Rubus fruticosus	NA	D	D	HT	0.112754	0.993156	0.993702	0.932273
Thexales dryophila	Quercus robur	Macrosiphum rosae	Dipsacus sp	NA	D	D	HT	0.112754	0.99324	0.993803	0.933319
Thexales dryophila	Quercus robur	Macrosiphum rosae	Dipsacus sp	NA	D	D	HT	0.112754	0.997632	0.997323	0.976296
Thexales dryophila	Quercus robur	Macrosiphum rosae	Rosa sp	NA	D	D	HT	0.112754	0.981922	0.993638	0.989526
Thexales dryophila	Quercus robur	Macrosiphum rosae	Rosa sp	NA	D	D	HT	0.112754	0.990364	0.997048	0.986445
Tuberolachnus salignus	Salix sp	Macrosiphoniella oblonga	Artemisia vulgaris	NA	D	D	HT	0.112754	0.991797	0.990292	0.977967
Uroleucon sp2	Cirsium arvense	Pterocomma sp2	Salix sp	NA	D	D	HT	0.114603	0.981244	0.993458	0.979592
Uroleucon sp2	Cirsium arvense	Pterocomma sp2	Salix sp	NA	D	D	HT	0.114603	0.984474	0.990734	0.979049
Uroleucon sp2	Cirsium arvense	Pterocomma sp2	Salix sp	NA	D	D	HT	0.114603	0.990111	0.991496	0.966672
Uroleucon sp2	Cirsium arvense	Pterocomma sp2	Salix sp	NA	D	D	HT	0.114603	0.991524	0.992438	0.979792
Myzocallis sp1	Quercus robur	Periphyllus hirticornis	Acer campestre	NA	D	D	TT	0.114603	0.990362	0.996924	0.96885
Macrosiphum rosae	Dipsacus sp	Periphyllus testudinaceus	Acer campestre	E	D	D	HT	0.114603	0.906632	0.914435	0.796502
Periphyllus testudinaceus	Acer pseudoplatanus	Macrosiphum rosae	Dipsacus sp	E	D	D	HT	0.114603	0.950683	0.961337	0.866356
Periphyllus testudinaceus	Acer campestre	Macrosiphum rosae	Rosa sp	E	D	D	HT	0.114603	0.909103	0.913844	0.83882
Periphyllus testudinaceus	Acer pseudoplatanus	Macrosiphum rosae	Rosa sp	E	D	D	HT	0.114603	0.951922	0.961689	0.969825
Cavariella pastinaceae	Heracleum sphondylium	Eulachnus rileyi	Pinus nigra	NA	D	D	A	0.114603	0.731468	0.703337	0.88454
Cavariella pastinaceae	Salix sp	Eulachnus rileyi	Pinus nigra	NA	D	D	A	0.114603	0.733115	0.687045	0.935062
Cavariella theobaldi	Pastinaca sativa	Drepanosiphum platanoidis	Acer pseudoplatanus	NA	D	D	A	0.114603	0.953576	0.941192	0.98794
Cavariella theobaldi	Pastinaca sativa	Drepanosiphum platanoidis	Acer pseudoplatanus	NA	D	D	A	0.114603	0.994459	0.995312	0.991909
Drepanosiphum platanoidis	Acer pseudoplatanus	Cavariella theobaldi	Salix sp	NA	D	D	A	0.114603	0.965994	0.957492	0.971538
Drepanosiphum platanoidis	Acer pseudoplatanus	Cavariella theobaldi	Salix sp	NA	D	D	A	0.114603	0.995882	0.995447	0.988672
Acrythosiphon pisum	Lathyrus pratensis	Drepanosiphum aceris	Acer campestre	NA	D	D	HT	0.114603	0.977611	0.977067	0.969741
Acrythosiphon pisum	Medicago sativa	Drepanosiphum aceris	Acer campestre	NA	D	D	HT	0.114603	0.76307	0.73167	0.978553
Acrythosiphon pisum	Vicia cracca	Drepanosiphum aceris	Acer campestre	NA	D	D	HT	0.114603	0.77425	0.753379	0.987982
Aphis urticata	Urtica dioica	Periphyllus testudinaceus	Acer campestre	NA	D	D	HT	0.114603	0.995272	0.996675	0.988053
Drepanosiphum aceris	Acer campestre	Macrosiphum euphorbiae	Galium aparine	NA	D	D	HT	0.114603	0.727974	0.665889	0.988041
Drepanosiphum aceris	Acer campestre	Macrosiphum euphorbiae	Sonchus asper	NA	D	D	HT	0.114603	0.888371	0.880428	0.972113
Drepanosiphum aceris	Acer campestre	Macrosiphum geiQ	Geum urbanum	NA	D	D	HT	0.114603	0.783457	0.763248	0.986795
Macrosiphoniella artemesiae	Artemisia vulgaris	Thexales dryophila	Quercus robur	NA	D	D	HT	0.114603	0.981006	0.988017	0.981513
Macrosiphoniella artemesiae	Artemisia vulgaris	Thexales dryophila	Quercus robur	NA	D	D	HT	0.114603	0.995768	0.996872	0.902223
Macrosiphum euphorbiae	Senecio jacobaea	Drepanosiphum aceris	Acer campestre	NA	D	D	HT	0.114603	0.780211	0.7652	0.951851
Macrosiphum geiQ	Anthriscus sylvestris	Drepanosiphum aceris	Acer campestre	NA	D	D	HT	0.114603	0.815894	0.80586	0.917259
Periphyllus testudinaceus	Acer pseudoplatanus	Aphis urticata	Urtica dioica	NA	D	D	HT	0.114603	0.994247	0.997894	0.955905
Sitobion avenae	Glyceria maxima	Thexales dryophila	Quercus robur	NA	D	D	HT	0.114603	0.975603	0.996404	0.880235
Sitobion avenae	Glyceria maxima	Thexales dryophila	Quercus robur	NA	D	D	HT	0.114603	0.980654	0.989317	0.938506
Sitobion avenae	Hordeum murinum	Thexales dryophila	Quercus robur	NA	D	D	HT	0.114603	0.958938	0.981089	0.987646
Sitobion avenae	Hordeum murinum	Thexales dryophila	Quercus robur	NA	D	D	HT	0.114603	0.985226	0.993215	0.990668
Sitobion avenae	Triticum sp	Thexales dryophila	Quercus robur	NA	D	D	HT	0.114603	0.96955	0.99022	0.986686
Sitobion avenae	Triticum sp	Thexales dryophila	Quercus robur	NA	D	D	HT	0.114603	0.985491	0.99686	0.969071
Thexales dryophila	Quercus robur	Aphis urticata	Urtica dioica	NA	D	D	HT	0.114603	0.987832	0.995992	0.973863
Thexales dryophila	Quercus robur	Aphis urticata	Urtica dioica	NA	D	D	HT	0.114603	0.992253	0.998085	0.928414
Thexales dryophila	Quercus robur	Macrosiphoniella artemesiae	Artemisia vulgaris	NA	D	D	HT	0.114603	0.99342	0.99446	0.964937
Thexales dryophila	Quercus robur	Macrosiphoniella artemesiae	Artemisia vulgaris	NA	D	D	HT	0.114603	0.99656	0.996157	0.931445
Eriosoma lanigerum	Malus sp	Periphyllus hirticornis	Acer campestre	NA	D	D	TT	0.114603	0.995563	0.999188	0.952304
Schizolachnus obscurus	Pinus nigra	Thexales dryophila	Quercus robur	NA	D	D	TT	0.114603	0.575787	0.974977	0.893412
Schizolachnus obscurus	Pinus nigra	Thexales dryophila	Quercus robur	NA	D	D	TT	0.114603	0.988058	0.984764	0.950819
Thexales dryophila	Quercus robur	Schizolachnus obscurus	Pinus nigra	NA	D	D	TT	0.114603	0.987436	0.979726	0.915903
Thexales dryophila	Quercus robur	Schizolachnus obscurus	Pinus nigra	NA	D	D	TT	0.114603	0.995044	0.979406	0.953771
Cavariella pastinaceae	Heracleum sphondylium	Thexales dryophila	Quercus robur	NA	D	D	A	0.116451	0.987953	0.990317	0.940482
Cavariella pastinaceae	Heracleum sphondylium	Thexales dryophila	Quercus robur	NA	D	D	A	0.116451	0.995865	0.99597	0.962022
Cavariella theobaldi	Pastinaca sativa	Myzocallis sp1	Quercus robur	NA	D	D	A	0.116451	0.969925	0.989362	0.988246
Myzocallis sp1	Quercus robur	Cavariella theobaldi	Salix sp	NA	D	D	A	0.116451	0.947991	0.987805	0.991028
Thexales dryophila	Quercus robur	Cavariella pastinaceae	Salix sp	NA	D	D	A	0.116451	0.989507	0.988944	0.988169
Thexales dryophila	Quercus robur	Cavariella pastinaceae	Salix sp	NA	D	D	A	0.116451	0.994326	0.991649	0.991674
Acrythosiphon pisum	Lathyrus pratensis	Eulachnus rileyi	Pinus nigra	NA	D	D	HT	0.116451	0.961335	0.955877	0.986518
Acrythosiphon pisum	Medicago sativa	Eulachnus rileyi	Pinus nigra	NA	D	D	HT	0.116451	0.746663	0.708498	0.991413
Acrythosiphon pisum	Vicia cracca	Eulachnus rileyi	Pinus nigra	NA	D	D	HT	0.116451	0.81565	0.795104	0.939098
Aphis craccae	Vicia cracca	Drepanosiphum aceris	Acer campestre	NA	D	D	HT	0.116451	0.989472	0.98846	0.963949
Aphis craccae	Vicia cracca	Eulachnus rileyi	Pinus nigra	NA	D	D	HT	0.116451	0.986735	0.984436	0.994591
Aphis craccae	Vicia cracca	Tuberolachnus salignus	Salix sp	NA	D	D	HT	0.116451	0.993828	0.992728	0.99848
Drepanosiphum platanoidis	Acer pseudoplatanus	Macrosiphoniella artemesiae	Artemisia vulgaris	NA	D	D	HT	0.116451	0.83451	0.790279	0.853543
Drepanosiphum platanoidis	Acer pseudoplatanus	Macrosiphoniella artemesiae	Artemisia vulgaris	NA	D	D	HT	0.116451	0.997503	0.99789	0.934343
Macrosiphoniella artemesiae	Artemisia vulgaris	Drepanosiphum platanoidis	Acer pseudoplatanus	NA	D	D	HT	0.116451	0.788223	0.709636	0.98587
Macrosiphoniella artemesiae	Artemisia vulgaris	Drepanosiphum platanoidis	Acer pseudoplatanus	NA	D	D	HT	0.116451	0.996984	0.997182	0.992489
Megoura viciae	Lathyrus pratensis	Eulachnus sp1	Pinus sylvestris	NA	D	D	HT	0.116451	0.992437	0.992247	0.997768
Megoura viciae	Lathyrus pratensis	Thexales dryophila	Quercus robur	NA	D	D	HT	0.116451	0.869826	0.672221	0.998213
Megoura viciae	Lathyrus pratensis	Thexales dryophila	Quercus robur	NA	D	D	HT	0.116451	0.976421	0.72777	0.992776
Microlophium carnosum	Urtica dioica	Eulachnus rileyi	Pinus nigra	NA	D	D	HT	0.116451	0.987895	0.988003	0.994969
Microlophium carnosum	Urtica dioica	Periphyllus testudinaceus	Acer campestre	NA	D	D	HT	0.116451	0.983488	0.990257	0.941905
Periphyllus testudinaceus	Acer pseudoplatanus	Microlophium carnosum	Urtica dioica	NA	D	D	HT	0.116451	0.988461	0.994018	0.968751
Sitobion avenae	Glyceria maxima	Eriosoma lanigerum	Malus sp	NA	D	D	HT	0.116451	0.988015	0.996252	0.996832
Sitobion avenae	Hordeum murinum	Eriosoma lanigerum	Malus sp	NA	D	D	HT	0.116451	0.992103	0.993891	0.997093
Sitobion avenae	Triticum sp	Eriosoma lanigerum	Malus sp	NA	D	D	HT	0.116451	0.993459	0.997362	0.991395
Sitobion avenae	Glyceria maxima	Tuberolachnus salignus	Salix sp	NA	D	D	HT	0.116451	0.992683	0.993181	0.996994
Sitobion avenae	Hordeum murinum	Tuberolachnus salignus	Salix sp	NA	D	D	HT	0.116451	0.989294	0.989113	0.921458
Sitobion avenae	Triticum sp	Tuberolachnus salignus	Salix sp	NA	D	D	HT	0.116451	0.994171	0.994901	0.95737
Thexales dryophila	Quercus robur	Aphis fabae	Beta vulgaris	NA	D	D	HT	0.116451	0.935649	0.738189	0.992622
Thexales dryophila	Quercus robur	Aphis fabae	Beta vulgaris	NA	D	D	HT	0.116451	0.97788	0.779884	0.997098
Thexales dryophila	Quercus robur	Aphis fabae	Cirsium arvense	NA	D	D	HT	0.116451	0.988765	0.989967	0.830608
Thexales dryophila	Quercus robur	Aphis fabae	Cirsium arvense	NA	D	D	HT	0.116451	0.993209	0.993016	0.928407
Thexales dryophila	Quercus robur	Aphis fabae	Rumex sp	NA	D	D	HT	0.116451	0.984124	0.952955	0.918087
Thexales dryophila	Quercus robur	Aphis fabae	Rumex sp	NA	D	D	HT	0.116451	0.992383	0.974554	0.964389
Thexales dryophila	Quercus robur	Uroleucon sp2	Cirsium arvense	NA	D	D	HT	0.116451	0.95247	0.981657	0.974405
Thexales dryophila	Quercus robur	Uroleucon sp2	Cirsium arvense	NA	D	D	HT	0.116451	0.984506	0.985248	0.967934
Uroleucon sp2	Cirsium arvense	Thexales dryophila	Quercus robur	NA	D	D	HT	0.116451	0.934242	0.985506	0.997219
Uroleucon sp2	Cirsium arvense	Thexales dryophila	Quercus robur	NA	D	D	HT	0.116451	0.973746	0.987994	0.989566
Myzocallis sp1	Quercus robur	Eulachnus sp1	Pinus sylvestris	NA	D	D	TT	0.116451	0.913664	0.99469	0.9903
Tuberolachnus salignus	Salix sp	Dysaphis plantaginea	Malus sp	NA	D	D	TT	0.116451	0.983831	0.835989	0.995109
Cavariella pastinaceae	Heracleum sphondylium	Periphyllus hirticornis	Acer campestre	NA	D	D	A	0.118299	0.995954	0.996829	0.992532
Hyperomyzus lactucae	Sonchus asper	Eulachnus sp1	Pinus sylvestris	NA	D	D	A	0.118299	0.739698	0.676832	0.976627
Periphyllus hirticornis	Acer campestre	Cavariella pastinaceae	Salix sp	NA	D	D	A	0.118299	0.995439	0.996459	0.989087
Acrythosiphon pisum	Lathyrus pratensis	Eulachnus sp1	Pinus sylvestris	NA	D	D	HT	0.118299	0.981106	0.979398	0.988321
Acrythosiphon pisum	Medicago sativa	Eulachnus sp1	Pinus sylvestris	NA	D	D	HT	0.118299	0.647024	0.583585	0.989366
Acrythosiphon pisum	Vicia cracca	Eulachnus sp1	Pinus sylvestris	NA	D	D	HT	0.118299	0.665775	0.61784	0.922128
Aphis urticata	Urtica dioica	Drepanosiphum aceris	Acer campestre	NA	D	D	HT	0.118299	0.99728	0.998301	0.976845
Drepanosiphum aceris	Acer campestre	Macrosiphum rosae	Dipsacus sp	NA	D	D	HT	0.118299	0.845445	0.82405	0.969107
Drepanosiphum aceris	Acer campestre	Macrosiphum rosae	Rosa sp	NA	D	D	HT	0.118299	0.860999	0.845665	0.97375
Microlophium carnosum	Urtica dioica	Drepanosiphum aceris	Acer campestre	NA	D	D	HT	0.118299	0.997876	0.998126	0.969819
Sitobion avenae	Glyceria maxima	Periphyllus hirticornis	Acer campestre	NA	D	D	HT	0.118299	0.993931	0.996859	0.985076
Sitobion avenae	Hordeum murinum	Periphyllus hirticornis	Acer campestre	NA	D	D	HT	0.118299	0.983182	0.996691	0.986164
Sitobion avenae	Triticum sp	Periphyllus hirticornis	Acer campestre	NA	D	D	HT	0.118299	0.989471	0.995871	0.981657
Periphyllus hirticornis	Acer campestre	Eulachnus rileyi	Pinus nigra	NA	D	D	TT	0.118299	0.995951	0.996579	0.983092
Periphyllus testudinaceus	Acer pseudoplatanus	Periphyllus hirticornis	Acer campestre	NA	D	D	TT	0.118299	0.984745	0.991477	0.995308
Periphyllus testudinaceus	Acer pseudoplatanus	Schizolachnus obscurus	Pinus nigra	NA	D	D	TT	0.118299	0.985813	0.981495	0.995183
Schizolachnus obscurus	Pinus nigra	Periphyllus testudinaceus	Acer campestre	NA	D	D	TT	0.118299	0.974404	0.989128	0.984093
Schizolachnus obscurus	Pinus nigra	Periphyllus testudinaceus	Acer campestre	NA	D	D	TT	0.118299	0.979834	0.974324	0.993445
Schizolachnus obscurus	Pinus nigra	Periphyllus testudinaceus	Acer pseudoplatanus	NA	D	D	TT	0.118299	0.987976	0.988659	0.976201
Thexales dryophila	Quercus robur	Periphyllus hirticornis	Acer campestre	NA	D	D	TT	0.118299	0.989551	0.998789	0.979069
Thexales dryophila	Quercus robur	Periphyllus hirticornis	Acer campestre	NA	D	D	TT	0.118299	0.992576	0.996152	0.991431
Thexales dryophila	Quercus robur	Tuberolachnus salignus	Salix sp	NA	D	D	TT	0.118299	0.976914	0.890312	0.932199
Thexales dryophila	Quercus robur	Tuberolachnus salignus	Salix sp	NA	D	D	TT	0.118299	0.996648	0.907504	0.952997
Periphyllus hirticornis	Acer campestre	Periphyllus testudinaceus	Acer campestre	NA	S	S	TT	0.118299	0.975444	0.987879	0.985283
Acrythosiphon pisum	Lathyrus pratensis	Periphyllus testudinaceus	Acer campestre	E	D	D	HT	0.120148	0.961741	0.957812	0.988089
Acrythosiphon pisum	Medicago sativa	Periphyllus testudinaceus	Acer campestre	E	D	D	HT	0.120148	0.901575	0.882018	0.993413
Acrythosiphon pisum	Vicia cracca	Periphyllus testudinaceus	Acer campestre	E	D	D	HT	0.120148	0.896851	0.887627	0.982575
Acrythosiphon pisum	Medicago sativa	Periphyllus testudinaceus	Acer pseudoplatanus	E	D	D	HT	0.120148	0.95199	0.945077	0.989943
Periphyllus testudinaceus	Acer pseudoplatanus	Acrythosiphon pisum	Lathyrus pratensis	E	D	D	HT	0.120148	0.952824	0.95407	0.87462
Periphyllus testudinaceus	Acer pseudoplatanus	Acrythosiphon pisum	Vicia cracca	E	D	D	HT	0.120148	0.949574	0.949845	0.948313
Periphyllus testudinaceus	Acer campestre	Brachycaudus sp1	Cirsium arvense	E	D	D	HT	0.120148	0.971948	0.993437	0.967138
Cavariella theobaldi	Pastinaca sativa	Eulachnus rileyi	Pinus nigra	NA	D	D	A	0.120148	0.81377	0.775641	0.982651
Cavariella theobaldi	Salix sp	Eulachnus rileyi	Pinus nigra	NA	D	D	A	0.120148	0.899595	0.888009	0.986374
Cavariella theobaldi	Pastinaca sativa	Periphyllus hirticornis	Acer campestre	NA	D	D	A	0.120148	0.993911	0.996816	0.960058
Hyperomyzus lactucae	Sonchus asper	Drepanosiphum aceris	Acer campestre	NA	D	D	A	0.120148	0.663902	0.608051	0.96948
Periphyllus hirticornis	Acer campestre	Cavariella theobaldi	Salix sp	NA	D	D	A	0.120148	0.993854	0.99645	0.986428
Drepanosiphum aceris	Acer campestre	Aphis ruborum	Rubus fruticosus	NA	D	D	HT	0.120148	0.82968	0.800292	0.9901
Eulachnus rileyi	Pinus nigra	Macrosiphum euphorbiae	Galium aparine	NA	D	D	HT	0.120148	0.705036	0.635173	0.991648
Eulachnus sp1	Pinus sylvestris	Macrosiphoniella oblonga	Artemisia vulgaris	NA	D	D	HT	0.120148	0.993101	0.993839	0.994028
Macrosiphum euphorbiae	Senecio jacobaea	Eulachnus rileyi	Pinus nigra	NA	D	D	HT	0.120148	0.766581	0.745004	0.986335
Macrosiphum euphorbiae	Sonchus asper	Eulachnus rileyi	Pinus nigra	NA	D	D	HT	0.120148	0.890344	0.880273	0.990603
Macrosiphum geiQ	Anthriscus sylvestris	Eulachnus rileyi	Pinus nigra	NA	D	D	HT	0.120148	0.798972	0.782959	0.829841
Macrosiphum geiQ	Geum urbanum	Eulachnus rileyi	Pinus nigra	NA	D	D	HT	0.120148	0.756084	0.730015	0.923781
Macrosiphum geiQ	Anthriscus sylvestris	Eulachnus sp1	Pinus sylvestris	NA	D	D	HT	0.120148	0.716471	0.687316	0.994001
Macrosiphum geiQ	Geum urbanum	Eulachnus sp1	Pinus sylvestris	NA	D	D	HT	0.120148	0.659451	0.613112	0.990817
Microlophium carnosum	Urtica dioica	Eulachnus sp1	Pinus sylvestris	NA	D	D	HT	0.120148	0.995495	0.996727	0.541472
Periphyllus testudinaceus	Acer pseudoplatanus	Brachycaudus sp1	Cirsium arvense	NA	D	D	HT	0.120148	0.985875	0.996335	0.987621
Thexales dryophila	Quercus robur	Brachycaudus sp1	Cirsium arvense	NA	D	D	HT	0.120148	0.996954	0.997394	0.98433
Thexales dryophila	Quercus robur	Brachycaudus sp1	Cirsium arvense	NA	D	D	HT	0.120148	0.998892	0.998844	0.997462
Drepanosiphum platanoidis	Acer pseudoplatanus	Thexales dryophila	Quercus robur	NA	D	D	TT	0.120148	0.994772	0.990702	0.986119
Eulachnus rileyi	Pinus nigra	Cinara sp6	Pinus sylvestris	NA	D	D	TT	0.120148	0.993698	0.994557	0.994322
Myzocallis sp1	Quercus robur	Eulachnus rileyi	Pinus nigra	NA	D	D	TT	0.120148	0.992177	0.992609	0.993542
Myzocallis sp1	Quercus robur	Tuberolachnus salignus	Salix sp	NA	D	D	TT	0.120148	0.9769	0.909969	0.99428
Periphyllus testudinaceus	Acer pseudoplatanus	Schizolachnus pineti	Pinus sylvestris	NA	D	D	TT	0.120148	0.982647	0.98334	0.994394
Schizolachnus pineti	Pinus sylvestris	Periphyllus testudinaceus	Acer campestre	NA	D	D	TT	0.120148	0.973518	0.972236	0.996185
Thexales dryophila	Quercus robur	Drepanosiphum platanoidis	Acer pseudoplatanus	NA	D	D	TT	0.120148	0.925786	0.996297	0.995489
Thexales dryophila	Quercus robur	Drepanosiphum platanoidis	Acer pseudoplatanus	NA	D	D	TT	0.120148	0.98813	0.994288	0.993637
Thexales dryophila	Quercus robur	Drepanosiphum platanoidis	Acer pseudoplatanus	NA	D	D	TT	0.120148	0.993229	0.992795	0.997359
Periphyllus hirticornis	Acer campestre	Drepanosiphum aceris	Acer campestre	NA	S	S	TT	0.120148	0.995413	0.996636	0.998455
Cavariella pastinaceae	Heracleum sphondylium	Tuberolachnus salignus	Salix sp	NA	D	D	A	0.120148	0.993365	0.993716	0.985612
Acrythosiphon pisum	Medicago sativa	Thexales dryophila	Quercus robur	NA	D	D	HT	0.120148	0.993104	0.992158	0.978027
Acrythosiphon pisum	Medicago sativa	Thexales dryophila	Quercus robur	NA	D	D	HT	0.120148	0.99677	0.995458	0.950022
Thexales dryophila	Quercus robur	Acrythosiphon pisum	Lathyrus pratensis	NA	D	D	HT	0.120148	0.972498	0.974661	0.996715
Thexales dryophila	Quercus robur	Acrythosiphon pisum	Lathyrus pratensis	NA	D	D	HT	0.120148	0.987143	0.981892	0.997444
Thexales dryophila	Quercus robur	Acrythosiphon pisum	Vicia cracca	NA	D	D	HT	0.120148	0.981327	0.991764	0.996597
Thexales dryophila	Quercus robur	Acrythosiphon pisum	Vicia cracca	NA	D	D	HT	0.120148	0.991054	0.996166	0.996215
Thexales dryophila	Quercus robur	Aphis craccae	Vicia cracca	NA	D	D	HT	0.120148	0.953184	0.984404	0.993367
Thexales dryophila	Quercus robur	Aphis craccae	Vicia cracca	NA	D	D	HT	0.120148	0.979182	0.987519	0.995532
Thexales dryophila	Quercus robur	Dysaphis plantaginea	Malus sp	NA	D	D	TT	0.120148	0.531276	0.769964	0.990955
Thexales dryophila	Quercus robur	Dysaphis plantaginea	Malus sp	NA	D	D	TT	0.120148	0.963786	0.737828	0.994532
Cavariella pastinaceae	Salix sp	Tuberolachnus salignus	Salix sp	NA	S	S	A	0.120148	0.990376	0.991345	0.939616
Drepanosiphum aceris	Acer campestre	Macrosiphoniella artemesiae	Artemisia vulgaris	NA	D	D	HT	0.121996	0.762586	0.749169	0.995713
Macrosiphoniella artemesiae	Artemisia vulgaris	Drepanosiphum aceris	Acer campestre	NA	D	D	HT	0.121996	0.617855	0.582581	0.773182
Eriosoma lanigerum	Malus sp	Tuberolachnus salignus	Salix sp	NA	D	D	TT	0.121996	0.9963	0.924206	0.82164
Periphyllus hirticornis	Acer campestre	Eulachnus sp1	Pinus sylvestris	NA	D	D	TT	0.121996	0.994805	0.99627	0.845217
Pterocomma sp2	Salix sp	Eulachnus sp1	Pinus sylvestris	NA	D	D	TT	0.121996	0.988673	0.991668	0.84348
Pterocomma sp2	Salix sp	Eulachnus sp1	Pinus sylvestris	NA	D	D	TT	0.121996	0.990084	0.992655	0.99618
Cavariella theobaldi	Pastinaca sativa	Drepanosiphum aceris	Acer campestre	NA	D	D	A	0.121996	0.904426	0.889145	0.996282
Drepanosiphum aceris	Acer campestre	Cavariella theobaldi	Salix sp	NA	D	D	A	0.121996	0.929376	0.923605	0.987418
Eriosoma lanigerum	Malus sp	Microlophium carnosum	Urtica dioica	NA	D	D	HT	0.121996	0.998023	0.998636	0.99589
Sitobion avenae	Glyceria maxima	Eulachnus rileyi	Pinus nigra	NA	D	D	HT	0.121996	0.664842	0.618727	0.993231
Sitobion avenae	Hordeum murinum	Eulachnus rileyi	Pinus nigra	NA	D	D	HT	0.121996	0.712932	0.660355	0.99742
Sitobion avenae	Triticum sp	Eulachnus rileyi	Pinus nigra	NA	D	D	HT	0.121996	0.763436	0.734024	0.998676
Thexales dryophila	Quercus robur	Microlophium carnosum	Urtica dioica	NA	D	D	HT	0.121996	0.994892	0.995351	0.995289
Thexales dryophila	Quercus robur	Microlophium carnosum	Urtica dioica	NA	D	D	HT	0.121996	0.998186	0.997999	0.997313
Drepanosiphum platanoidis	Acer pseudoplatanus	Pterocomma sp2	Salix sp	NA	D	D	TT	0.121996	0.488348	0.327899	0.983425
Drepanosiphum platanoidis	Acer pseudoplatanus	Pterocomma sp2	Salix sp	NA	D	D	TT	0.121996	0.54955	0.373572	0.996499
Drepanosiphum platanoidis	Acer pseudoplatanus	Pterocomma sp2	Salix sp	NA	D	D	TT	0.121996	0.692835	0.605376	0.990342
Drepanosiphum platanoidis	Acer pseudoplatanus	Pterocomma sp2	Salix sp	NA	D	D	TT	0.121996	0.727039	0.665395	0.985757
Thexales dryophila	Quercus robur	Drepanosiphum aceris	Acer campestre	NA	D	D	TT	0.121996	0.988014	0.988235	0.982176
Thexales dryophila	Quercus robur	Drepanosiphum aceris	Acer campestre	NA	D	D	TT	0.121996	0.995125	0.995989	0.995613
Cavariella theobaldi	Pastinaca sativa	Cinara sp6	Pinus sylvestris	NA	D	D	A	0.123845	0.996949	0.997164	0.997845
Cavariella theobaldi	Salix sp	Cinara sp6	Pinus sylvestris	NA	D	D	A	0.123845	0.987193	0.994795	0.994869
Eulachnus sp1	Pinus sylvestris	Macrosiphum euphorbiae	Galium aparine	NA	D	D	HT	0.123845	0.585581	0.47558	0.979943
Eulachnus sp1	Pinus sylvestris	Macrosiphum euphorbiae	Sonchus asper	NA	D	D	HT	0.123845	0.90024	0.888989	0.998661
Macrosiphum euphorbiae	Senecio jacobaea	Eulachnus sp1	Pinus sylvestris	NA	D	D	HT	0.123845	0.667501	0.628416	0.990137
Sitobion avenae	Glyceria maxima	Drepanosiphum aceris	Acer campestre	NA	D	D	HT	0.123845	0.665081	0.630495	0.968414
Sitobion avenae	Hordeum murinum	Drepanosiphum aceris	Acer campestre	NA	D	D	HT	0.123845	0.777404	0.74602	0.956388
Sitobion avenae	Triticum sp	Drepanosiphum aceris	Acer campestre	NA	D	D	HT	0.123845	0.724162	0.697599	0.968603
Thexales dryophila	Quercus robur	Macrosiphoniella oblonga	Artemisia vulgaris	NA	D	D	HT	0.123845	0.995096	0.993284	0.976869
Thexales dryophila	Quercus robur	Macrosiphoniella oblonga	Artemisia vulgaris	NA	D	D	HT	0.123845	0.997598	0.994232	0.990379
Myzocallis sp1	Quercus robur	Periphyllus testudinaceus	Acer campestre	NA	D	D	TT	0.123845	0.953772	0.972031	0.975131
Periphyllus testudinaceus	Acer pseudoplatanus	Myzocallis sp1	Quercus robur	NA	D	D	TT	0.123845	0.943681	0.943894	0.959099
Macrosiphoniella artemesiae	Artemisia vulgaris	Tuberolachnus salignus	Salix sp	NA	D	D	HT	0.123845	0.993276	0.99365	0.832457
Macrosiphoniella artemesiae	Artemisia vulgaris	Tuberolachnus salignus	Salix sp	NA	D	D	HT	0.123845	0.993926	0.995374	0.962417
Periphyllus hirticornis	Acer campestre	Pterocomma sp2	Salix sp	NA	D	D	TT	0.123845	0.994772	0.99834	0.990128
Periphyllus hirticornis	Acer campestre	Pterocomma sp2	Salix sp	NA	D	D	TT	0.123845	0.996803	0.998259	0.964608
Thexales dryophila	Quercus robur	Eriosoma lanigerum	Malus sp	NA	D	D	TT	0.123845	0.802646	0.79464	0.94554
Thexales dryophila	Quercus robur	Eriosoma lanigerum	Malus sp	NA	D	D	TT	0.123845	0.989281	0.854787	0.917349
Macrosiphum geiQ	Anthriscus sylvestris	Periphyllus testudinaceus	Acer campestre	E	D	D	HT	0.125693	0.923785	0.918426	0.956474
Macrosiphum geiQ	Geum urbanum	Periphyllus testudinaceus	Acer campestre	E	D	D	HT	0.125693	0.903282	0.891065	0.987828
Macrosiphum geiQ	Anthriscus sylvestris	Periphyllus testudinaceus	Acer pseudoplatanus	E	D	D	HT	0.125693	0.963084	0.96224	0.992751
Periphyllus testudinaceus	Acer pseudoplatanus	Macrosiphum geiQ	Geum urbanum	E	D	D	HT	0.125693	0.954626	0.950699	0.954238
Cavariella theobaldi	Pastinaca sativa	Eriosoma lanigerum	Malus sp	NA	D	D	A	0.125693	0.9927	0.992939	0.987206
Eriosoma lanigerum	Malus sp	Cavariella theobaldi	Salix sp	NA	D	D	A	0.125693	0.976339	0.992843	0.990107
Thexales dryophila	Quercus robur	Uroleucon sonchi	Sonchus asper	NA	D	D	HT	0.125693	0.943969	0.985164	0.949086
Thexales dryophila	Quercus robur	Uroleucon sonchi	Sonchus asper	NA	D	D	HT	0.125693	0.978289	0.991788	0.955127
Drepanosiphum platanoidis	Acer pseudoplatanus	Periphyllus testudinaceus	Acer campestre	NA	D	D	TT	0.125693	0.91159	0.896039	0.992205
Drepanosiphum platanoidis	Acer pseudoplatanus	Periphyllus testudinaceus	Acer campestre	NA	D	D	TT	0.125693	0.994749	0.994196	0.985367
Periphyllus testudinaceus	Acer pseudoplatanus	Drepanosiphum platanoidis	Acer pseudoplatanus	NA	S	S	TT	0.125693	0.962911	0.951713	0.978127
Periphyllus testudinaceus	Acer pseudoplatanus	Drepanosiphum platanoidis	Acer pseudoplatanus	NA	S	S	TT	0.125693	0.990347	0.992029	0.988994
Macrosiphum euphorbiae	Senecio jacobaea	Periphyllus testudinaceus	Acer campestre	E	D	D	HT	0.127542	0.907636	0.899258	0.993687
Macrosiphum euphorbiae	Senecio jacobaea	Periphyllus testudinaceus	Acer pseudoplatanus	E	D	D	HT	0.127542	0.951566	0.953075	0.983426
Periphyllus testudinaceus	Acer campestre	Macrosiphum euphorbiae	Galium aparine	E	D	D	HT	0.127542	0.873431	0.831762	0.997081
Periphyllus testudinaceus	Acer pseudoplatanus	Macrosiphum euphorbiae	Galium aparine	E	D	D	HT	0.127542	0.938381	0.921092	0.994715
Periphyllus testudinaceus	Acer campestre	Macrosiphum euphorbiae	Sonchus asper	E	D	D	HT	0.127542	0.869538	0.854177	0.986452
Periphyllus testudinaceus	Acer pseudoplatanus	Macrosiphum euphorbiae	Sonchus asper	E	D	D	HT	0.127542	0.93154	0.931012	0.92799
Megoura viciae	Lathyrus pratensis	Periphyllus testudinaceus	Acer campestre	NA	D	D	HT	0.127542	0.975052	0.964093	0.962359
Megoura viciae	Lathyrus pratensis	Periphyllus testudinaceus	Acer pseudoplatanus	NA	D	D	HT	0.127542	0.940796	0.93919	0.987255
Periphyllus testudinaceus	Acer pseudoplatanus	Uroleucon sonchi	Sonchus asper	NA	D	D	HT	0.127542	0.912852	0.904854	0.986801
Sitobion avenae	Glyceria maxima	Eulachnus sp1	Pinus sylvestris	NA	D	D	HT	0.127542	0.538192	0.459263	0.990791
Sitobion avenae	Hordeum murinum	Eulachnus sp1	Pinus sylvestris	NA	D	D	HT	0.127542	0.832213	0.796674	0.984942
Sitobion avenae	Triticum sp	Eulachnus sp1	Pinus sylvestris	NA	D	D	HT	0.127542	0.602119	0.540563	0.903687
Uroleucon sonchi	Sonchus asper	Periphyllus testudinaceus	Acer campestre	NA	D	D	HT	0.127542	0.835425	0.799391	0.940781
Drepanosiphum aceris	Acer campestre	Pterocomma sp2	Salix sp	NA	D	D	TT	0.127542	0.99445	0.994507	0.983956
Drepanosiphum aceris	Acer campestre	Pterocomma sp2	Salix sp	NA	D	D	TT	0.127542	0.995353	0.995836	0.99109
Periphyllus testudinaceus	Acer pseudoplatanus	Tuberolachnus salignus	Salix sp	NA	D	D	TT	0.127542	0.977735	0.969005	0.991773
Pterocomma sp2	Salix sp	Cinara sp6	Pinus sylvestris	NA	D	D	TT	0.127542	0.994399	0.996219	0.979296
Pterocomma sp2	Salix sp	Cinara sp6	Pinus sylvestris	NA	D	D	TT	0.127542	0.994639	0.996151	0.967878
Thexales dryophila	Quercus robur	Eulachnus sp1	Pinus sylvestris	NA	D	D	TT	0.127542	0.947689	0.995123	0.97329
Thexales dryophila	Quercus robur	Eulachnus sp1	Pinus sylvestris	NA	D	D	TT	0.127542	0.98673	0.986664	0.991442
Tuberolachnus salignus	Salix sp	Periphyllus testudinaceus	Acer campestre	NA	D	D	TT	0.127542	0.973869	0.962352	0.987119
Brevicoryne brassicae	Brassica napus	Periphyllus testudinaceus	Acer campestre	E	D	D	HT	0.12939	0.971051	0.956477	0.989443
Brevicoryne brassicae	Brassica oleracea	Periphyllus testudinaceus	Acer campestre	E	D	D	HT	0.12939	0.975283	0.963696	0.80572
Brevicoryne brassicae	Brassica oleracea	Periphyllus testudinaceus	Acer pseudoplatanus	E	D	D	HT	0.12939	0.948597	0.944763	0.977281
Periphyllus testudinaceus	Acer pseudoplatanus	Brevicoryne brassicae	Brassica napus	E	D	D	HT	0.12939	0.953758	0.956196	0.98123
Drepanosiphum platanoidis	Acer pseudoplatanus	Eulachnus rileyi	Pinus nigra	NA	D	D	TT	0.12939	0.861035	0.803441	0.983321
Drepanosiphum platanoidis	Acer pseudoplatanus	Eulachnus rileyi	Pinus nigra	NA	D	D	TT	0.12939	0.996122	0.996116	0.979821
Periphyllus testudinaceus	Acer pseudoplatanus	Thexales dryophila	Quercus robur	NA	D	D	TT	0.12939	0.955849	0.928254	0.980745
Periphyllus testudinaceus	Acer pseudoplatanus	Thexales dryophila	Quercus robur	NA	D	D	TT	0.12939	0.987054	0.960511	0.987205
Thexales dryophila	Quercus robur	Periphyllus testudinaceus	Acer campestre	NA	D	D	TT	0.12939	0.973482	0.976948	0.987913
Thexales dryophila	Quercus robur	Periphyllus testudinaceus	Acer campestre	NA	D	D	TT	0.12939	0.974425	0.951601	0.987116
Cavariella pastinaceae	Heracleum sphondylium	Periphyllus testudinaceus	Acer campestre	E	D	D	A	0.131238	0.84976	0.829556	0.987122
Cavariella pastinaceae	Heracleum sphondylium	Periphyllus testudinaceus	Acer pseudoplatanus	E	D	D	A	0.131238	0.921676	0.919288	0.991834
Cavariella pastinaceae	Salix sp	Periphyllus testudinaceus	Acer campestre	E	D	D	A	0.131238	0.845123	0.806469	0.9472
Periphyllus testudinaceus	Acer pseudoplatanus	Cavariella pastinaceae	Salix sp	E	D	D	A	0.131238	0.921627	0.908513	0.996195
Aphis fabae	Beta vulgaris	Periphyllus testudinaceus	Acer campestre	E	D	D	HT	0.131238	0.984987	0.979273	0.82851
Aphis fabae	Cirsium arvense	Periphyllus testudinaceus	Acer campestre	E	D	D	HT	0.131238	0.981692	0.984642	0.983399
Periphyllus testudinaceus	Acer pseudoplatanus	Aphis fabae	Beta vulgaris	E	D	D	HT	0.131238	0.97797	0.970712	0.964071
Periphyllus testudinaceus	Acer pseudoplatanus	Aphis fabae	Cirsium arvense	E	D	D	HT	0.131238	0.986133	0.992306	0.971408
Periphyllus testudinaceus	Acer campestre	Aphis fabae	Rumex sp	E	D	D	HT	0.131238	0.901232	0.496602	0.976914
Periphyllus testudinaceus	Acer pseudoplatanus	Aphis fabae	Rumex sp	E	D	D	HT	0.131238	0.953082	0.725577	0.854225
Cavariella pastinaceae	Heracleum sphondylium	Drepanosiphum aceris	Acer campestre	NA	D	D	A	0.131238	0.667908	0.644827	0.961498
Cavariella pastinaceae	Heracleum sphondylium	Drepanosiphum platanoidis	Acer pseudoplatanus	NA	D	D	A	0.131238	0.798933	0.733202	0.92614
Cavariella pastinaceae	Heracleum sphondylium	Drepanosiphum platanoidis	Acer pseudoplatanus	NA	D	D	A	0.131238	0.996567	0.996825	0.987018
Cavariella theobaldi	Pastinaca sativa	Eulachnus sp1	Pinus sylvestris	NA	D	D	A	0.131238	0.924508	0.908203	0.96713
Cavariella theobaldi	Salix sp	Eulachnus sp1	Pinus sylvestris	NA	D	D	A	0.131238	0.925504	0.928583	0.984079
Drepanosiphum aceris	Acer campestre	Cavariella pastinaceae	Salix sp	NA	D	D	A	0.131238	0.67556	0.624073	0.984907
Drepanosiphum platanoidis	Acer pseudoplatanus	Cavariella pastinaceae	Salix sp	NA	D	D	A	0.131238	0.718536	0.63699	0.984275
Drepanosiphum platanoidis	Acer pseudoplatanus	Cavariella pastinaceae	Salix sp	NA	D	D	A	0.131238	0.862409	0.855306	0.993208
Aphis craccae	Vicia cracca	Periphyllus testudinaceus	Acer campestre	NA	D	D	HT	0.131238	0.982264	0.978862	0.273253
Periphyllus testudinaceus	Acer pseudoplatanus	Aphis craccae	Vicia cracca	NA	D	D	HT	0.131238	0.976465	0.979712	0.603479
Periphyllus testudinaceus	Acer pseudoplatanus	Uroleucon sp2	Cirsium arvense	NA	D	D	HT	0.131238	0.899912	0.887465	0.870948
Periphyllus testudinaceus	Acer pseudoplatanus	Uroleucon sp2	Cirsium arvense	NA	D	D	HT	0.131238	0.978652	0.990615	0.979429
Uroleucon sp2	Cirsium arvense	Periphyllus testudinaceus	Acer campestre	NA	D	D	HT	0.131238	0.826438	0.773464	0.984747
Uroleucon sp2	Cirsium arvense	Periphyllus testudinaceus	Acer campestre	NA	D	D	HT	0.131238	0.988323	0.989566	0.991617
Drepanosiphum aceris	Acer campestre	Tuberolachnus salignus	Salix sp	NA	D	D	TT	0.131238	0.993279	0.993307	0.950299
Periphyllus testudinaceus	Acer pseudoplatanus	Drepanosiphum aceris	Acer campestre	NA	D	D	TT	0.131238	0.907787	0.890569	0.973631
Thexales dryophila	Quercus robur	Eulachnus rileyi	Pinus nigra	NA	D	D	TT	0.131238	0.988682	0.987166	0.97157
Thexales dryophila	Quercus robur	Eulachnus rileyi	Pinus nigra	NA	D	D	TT	0.131238	0.996332	0.993072	0.977721
Drepanosiphum aceris	Acer campestre	Periphyllus testudinaceus	Acer campestre	NA	S	S	TT	0.131238	0.822659	0.774924	0.983459
Periphyllus testudinaceus	Acer campestre	Amphorophora rubi	Rubus fruticosus	E	D	D	HT	0.133087	0.95677	0.973592	0.988551
Periphyllus testudinaceus	Acer pseudoplatanus	Amphorophora rubi	Rubus fruticosus	E	D	D	HT	0.133087	0.960492	0.980702	0.994369
Periphyllus testudinaceus	Acer campestre	Amphorophora rubi	Rubus idaeus	E	D	D	HT	0.133087	0.947392	0.9284	0.996759
Periphyllus testudinaceus	Acer pseudoplatanus	Amphorophora rubi	Rubus idaeus	E	D	D	HT	0.133087	0.929844	0.931423	0.989735
Cavariella theobaldi	Pastinaca sativa	Thexales dryophila	Quercus robur	NA	D	D	A	0.133087	0.958612	0.978946	0.992213
Cavariella theobaldi	Pastinaca sativa	Thexales dryophila	Quercus robur	NA	D	D	A	0.133087	0.986685	0.992374	0.792558
Thexales dryophila	Quercus robur	Cavariella theobaldi	Salix sp	NA	D	D	A	0.133087	0.97695	0.986545	0.978595
Thexales dryophila	Quercus robur	Cavariella theobaldi	Salix sp	NA	D	D	A	0.133087	0.982252	0.981304	0.993808
Thexales dryophila	Quercus robur	Pterocomma sp2	Salix sp	NA	D	D	TT	0.133087	0.975451	0.989059	0.876745
Thexales dryophila	Quercus robur	Pterocomma sp2	Salix sp	NA	D	D	TT	0.133087	0.988308	0.983502	0.938635
Thexales dryophila	Quercus robur	Pterocomma sp2	Salix sp	NA	D	D	TT	0.133087	0.991305	0.987362	0.967111
Thexales dryophila	Quercus robur	Pterocomma sp2	Salix sp	NA	D	D	TT	0.133087	0.993962	0.978862	0.990279
Cavariella theobaldi	Pastinaca sativa	Periphyllus testudinaceus	Acer campestre	E	D	D	A	0.133087	0.862072	0.81241	0.993257
Cavariella theobaldi	Pastinaca sativa	Periphyllus testudinaceus	Acer pseudoplatanus	E	D	D	A	0.133087	0.877741	0.854613	0.997139
Cavariella theobaldi	Salix sp	Periphyllus testudinaceus	Acer campestre	E	D	D	A	0.133087	0.88485	0.868066	0.983975
Periphyllus testudinaceus	Acer pseudoplatanus	Cavariella theobaldi	Salix sp	E	D	D	A	0.133087	0.885349	0.873078	0.98707
Periphyllus testudinaceus	Acer campestre	Cinara sp6	Pinus sylvestris	E	D	D	TT	0.133087	0.993058	0.994419	0.947877
Hyperomyzus lactucae	Sonchus asper	Periphyllus testudinaceus	Acer campestre	NA	D	D	A	0.133087	0.805187	0.741301	0.975153
Periphyllus testudinaceus	Acer pseudoplatanus	Hyperomyzus lactucae	Sonchus asper	NA	D	D	A	0.133087	0.886886	0.871041	0.938071
Periphyllus testudinaceus	Acer pseudoplatanus	Cinara sp6	Pinus sylvestris	NA	D	D	TT	0.133087	0.996424	0.996866	0.988172
Sitobion avenae	Glyceria maxima	Periphyllus testudinaceus	Acer campestre	E	D	D	HT	0.134935	0.833331	0.812332	0.963951
Sitobion avenae	Hordeum murinum	Periphyllus testudinaceus	Acer campestre	E	D	D	HT	0.134935	0.789324	0.725092	0.979206
Sitobion avenae	Triticum sp	Periphyllus testudinaceus	Acer campestre	E	D	D	HT	0.134935	0.875432	0.859057	0.995572
Sitobion avenae	Glyceria maxima	Periphyllus testudinaceus	Acer pseudoplatanus	E	D	D	HT	0.134935	0.912409	0.90899	0.995342
Sitobion avenae	Hordeum murinum	Periphyllus testudinaceus	Acer pseudoplatanus	E	D	D	HT	0.134935	0.872753	0.85395	0.993251
Sitobion avenae	Triticum sp	Periphyllus testudinaceus	Acer pseudoplatanus	E	D	D	HT	0.134935	0.932615	0.933249	0.996618
Cavariella theobaldi	Pastinaca sativa	Tuberolachnus salignus	Salix sp	NA	D	D	A	0.134935	0.988994	0.988491	0.973709
Eriosoma lanigerum	Malus sp	Periphyllus testudinaceus	Acer campestre	NA	D	D	TT	0.134935	0.984607	0.980937	0.990234
Periphyllus testudinaceus	Acer pseudoplatanus	Eriosoma lanigerum	Malus sp	NA	D	D	TT	0.134935	0.988297	0.975941	0.994239
Cavariella theobaldi	Salix sp	Tuberolachnus salignus	Salix sp	NA	S	S	A	0.134935	0.983229	0.984717	0.99844
Drepanosiphum platanoidis	Acer pseudoplatanus	Eulachnus sp1	Pinus sylvestris	NA	D	D	TT	0.134935	0.816617	0.739506	0.989575
Drepanosiphum platanoidis	Acer pseudoplatanus	Eulachnus sp1	Pinus sylvestris	NA	D	D	TT	0.134935	0.996599	0.996919	0.982134
Drepanosiphum aceris	Acer campestre	Eulachnus sp1	Pinus sylvestris	NA	D	D	TT	0.136784	0.714643	0.652747	0.985637
Periphyllus testudinaceus	Acer campestre	Dysaphis plantaginea	Malus sp	NA	D	D	TT	0.136784	0.967596	0.960809	0.979215
Periphyllus testudinaceus	Acer pseudoplatanus	Dysaphis plantaginea	Malus sp	NA	D	D	TT	0.136784	0.983281	0.962125	0.989171
Periphyllus testudinaceus	Acer campestre	Eulachnus rileyi	Pinus nigra	NA	D	D	TT	0.136784	0.850018	0.804663	0.982959
Periphyllus testudinaceus	Acer pseudoplatanus	Eulachnus rileyi	Pinus nigra	NA	D	D	TT	0.136784	0.927843	0.91086	0.473386
Periphyllus testudinaceus	Acer campestre	Aphis ruborum	Rubus fruticosus	E	D	D	HT	0.138632	0.921317	0.90597	0.961355
Periphyllus testudinaceus	Acer pseudoplatanus	Aphis ruborum	Rubus fruticosus	NA	D	D	HT	0.138632	0.963122	0.957326	0.982849
Macrosiphoniella artemesiae	Artemisia vulgaris	Periphyllus testudinaceus	Acer campestre	NA	D	D	HT	0.140481	0.815518	0.779811	0.8851
Macrosiphoniella artemesiae	Artemisia vulgaris	Periphyllus testudinaceus	Acer campestre	NA	D	D	HT	0.140481	0.893833	0.886086	0.986896
Periphyllus testudinaceus	Acer pseudoplatanus	Macrosiphoniella artemesiae	Artemisia vulgaris	NA	D	D	HT	0.140481	0.90005	0.89096	0.905261
Periphyllus testudinaceus	Acer pseudoplatanus	Macrosiphoniella artemesiae	Artemisia vulgaris	NA	D	D	HT	0.140481	0.94921	0.948091	0.983915
Periphyllus testudinaceus	Acer campestre	Macrosiphoniella oblonga	Artemisia vulgaris	NA	D	D	HT	0.140481	0.990762	0.989832	0.987594
Periphyllus testudinaceus	Acer pseudoplatanus	Macrosiphoniella oblonga	Artemisia vulgaris	NA	D	D	HT	0.140481	0.995296	0.994673	0.518613
Eulachnus sp1	Pinus sylvestris	Periphyllus testudinaceus	Acer campestre	NA	D	D	TT	0.140481	0.866111	0.824478	0.984228
Periphyllus testudinaceus	Acer pseudoplatanus	Eulachnus sp1	Pinus sylvestris	NA	D	D	TT	0.140481	0.937374	0.921679	0.991491
Periphyllus testudinaceus	Acer pseudoplatanus	Pterocomma sp2	Salix sp	NA	D	D	TT	0.140481	0.985982	0.987492	0.552708
Periphyllus testudinaceus	Acer pseudoplatanus	Pterocomma sp2	Salix sp	NA	D	D	TT	0.140481	0.988361	0.987115	0.980068
Pterocomma sp2	Salix sp	Periphyllus testudinaceus	Acer campestre	NA	D	D	TT	0.140481	0.985803	0.985195	0.965086
Pterocomma sp2	Salix sp	Periphyllus testudinaceus	Acer campestre	NA	D	D	TT	0.140481	0.986018	0.984544	0.887437
Drepanosiphum aceris	Acer campestre	Eulachnus rileyi	Pinus nigra	NA	D	D	TT	0.147874	0.726734	0.675944	0.667846
Tuberolachnus salignus	Salix sp	Pterocomma sp2	Salix sp	NA	S	S	TT	0.155268	0.984694	0.983582	0.987091
Tuberolachnus salignus	Salix sp	Pterocomma sp2	Salix sp	NA	S	S	TT	0.155268	0.987777	0.985205	0.991233
